# Supplementary material for: (2E)-3-(3-Bromo­phen­yl)-1-(4-chloro­phen­yl)prop-2-en-1-one: a non-merohedral twin
Source: Acta Crystallogr Sect E Struct Rep Online. 2009 Jul 18;65(Pt 8):o1915. doi: 10.1107/S1600536809027615 (PMC2977300; doi:10.1107/S1600536809027615)
Supplement: Supplementary file 2 [file e-65-o1915-Isup2.hkl]

# 
# h,k,l, Fc-squared, Fo-squared, sigma(Fo-squared) and status flag 
# 
data_I
_shelx_title ' hsy701' 
_shelx_refln_list_code          4 
_shelx_F_calc_maximum      323.09 
_exptl_crystal_F_000       640.00 
_reflns_d_resolution_high  0.8099 
 
loop_ 
 _symmetry_equiv_pos_as_xyz 
 'x, y, z' 
 '-x+1/2, y+1/2, -z+1/2' 
 '-x, -y, -z' 
 'x-1/2, -y-1/2, z-1/2' 
 
_cell_length_a    14.7421 
_cell_length_b     6.1024 
_cell_length_c    15.1874 
_cell_angle_alpha  90.000 
_cell_angle_beta  103.905 
_cell_angle_gamma  90.000 
 
_shelx_F_squared_multiplier     1.000 
 
loop_ 
 _refln_index_h 
 _refln_index_k 
 _refln_index_l 
 _refln_F_squared_calc 
 _refln_F_squared_meas 
 _refln_F_squared_sigma 
 _refln_observed_status 
   2   0   0     1401.49     1721.45     43.76 o 
   4   0   0   104385.00    89103.11   1803.41 o 
   6   0   0     2120.44     2183.03     38.69 o 
   8   0   0     3559.16     3616.78     70.47 o 
  10   0   0      494.28      484.67     10.45 o 
  12   0   0       11.39        7.19      2.52 o 
  14   0   0       90.82      100.69      4.28 o 
  16   0   0       50.09       47.41      4.71 o 
   1   1   0     1885.29     2456.98     63.72 o 
   2   1   0    11677.27    11822.78    197.32 o 
   3   1   0     6179.58     6388.34    104.86 o 
   4   1   0    28249.93    28980.63    383.13 o 
   5   1   0       65.00       55.55      1.46 o 
   6   1   0     2104.22     2053.30     25.71 o 
   7   1   0     1431.39     1364.56     17.26 o 
   8   1   0    10817.30    10907.14    135.56 o 
   9   1   0      160.31      179.19      3.19 o 
  10   1   0      167.25      173.26      3.25 o 
  11   1   0       26.90       32.56      1.84 o 
  12   1   0     1418.82     1433.60     19.38 o 
  13   1   0       52.15       51.02      2.55 o 
  14   1   0        1.65       -0.75      2.44 o 
  15   1   0        2.82       -0.15      3.18 o 
  16   1   0       68.04       66.24      4.18 o 
  17   1   0        3.62        0.23      4.15 o 
   0   2   0    14053.70    14128.66    327.68 o 
   1   2   0     6232.59     6990.49    125.68 o 
   2   2   0      965.40      857.94     30.18 o 
   3   2   0     1861.33     1875.36     24.92 o 
   4   2   0     4876.07     5097.43     76.78 o 
   5   2   0     2449.77     2953.77     44.64 o 
   6   2   0      242.51      228.30      3.37 o 
   7   2   0       30.64       38.09      1.31 o 
   8   2   0      238.92      308.43      4.56 o 
   9   2   0      348.25      360.75      5.24 o 
  10   2   0      156.65      177.68      3.88 o 
  11   2   0       62.54       59.71      2.54 o 
  12   2   0       17.04       17.23      2.60 o 
  13   2   0       12.30        7.36      2.80 o 
  14   2   0       14.38       18.54      4.79 o 
  15   2   0        5.22        0.02      3.38 o 
  16   2   0       18.99       19.34      3.73 o 
  17   2   0        0.32        0.00      4.03 o 
   1   3   0       37.69       37.82      2.05 o 
   2   3   0      914.69      888.05     27.76 o 
   3   3   0      124.61      165.83      2.77 o 
   4   3   0      137.61      215.31      3.44 o 
   5   3   0      448.56      396.45      6.56 o 
   6   3   0      298.14      309.97      7.04 o 
   7   3   0       34.08       40.09      1.81 o 
   8   3   0       35.55       35.52      1.95 o 
   9   3   0      429.10      384.33      6.48 o 
  10   3   0      139.49      130.64      5.37 o 
  11   3   0        0.29        1.51      2.52 o 
  12   3   0       56.01       50.26      3.13 o 
  13   3   0       93.22       79.25      3.67 o 
  14   3   0       31.31       29.62      3.48 o 
  15   3   0        0.21       -1.23      3.80 o 
  16   3   0       23.83       21.31      5.43 o 
   0   4   0     3140.38     3567.62     63.04 o 
   1   4   0      266.03      262.03      3.85 o 
   2   4   0      328.15      273.94     12.01 o 
   3   4   0       82.30       79.99      2.60 o 
   4   4   0     1473.48     1508.37     21.52 o 
   5   4   0      322.24      305.28      5.94 o 
   6   4   0      268.90      258.19      5.29 o 
   7   4   0       84.83       67.73      3.20 o 
   8   4   0      412.82      430.00      7.55 o 
   9   4   0       17.61       19.26      2.42 o 
  10   4   0       92.99      110.35      4.17 o 
  11   4   0       66.58       69.98      4.18 o 
  12   4   0      115.70      131.00      5.35 o 
  13   4   0       17.58       19.39      4.23 o 
  14   4   0       30.85       37.86      4.62 o 
   1   5   0        4.73        6.19      1.61 o 
   2   5   0     1534.05     1562.82     22.37 o 
   3   5   0       14.03        3.01      2.35 o 
   4   5   0       70.05       88.72      3.98 o 
   5   5   0       40.39       20.36      2.38 o 
   6   5   0      811.54      788.65     19.54 o 
   7   5   0       75.73       94.82      5.13 o 
   8   5   0       32.18       31.38      3.46 o 
   9   5   0      136.91      130.49      5.40 o 
  10   5   0      211.70      226.87      6.89 o 
  11   5   0       32.53       41.44      4.43 o 
  12   5   0        9.30        8.06      4.35 o 
  13   5   0       38.60       30.16      5.27 o 
   0   6   0       52.64       58.16      7.42 o 
   1   6   0        0.85        3.77      5.08 o 
   2   6   0        3.71        1.63      3.17 o 
   3   6   0       82.95       74.91      3.92 o 
   4   6   0       47.99       38.56      8.61 o 
   5   6   0       53.50       31.67      3.74 o 
   6   6   0        1.84        6.59      3.02 o 
   7   6   0       56.32       53.18      4.56 o 
   8   6   0       21.40       19.57      3.83 o 
   9   6   0       21.52       27.50      4.21 o 
  10   6   0       14.72       22.34      4.44 o 
   1   7   0      195.14      216.05     11.27 o 
   2   7   0        2.09        2.93      8.89 o 
   3   7   0       85.28       97.55     11.64 o 
   4   7   0        1.33       -9.62      9.62 o 
   5   7   0      109.18      118.80     12.64 o 
   6   7   0       23.68        8.24     10.63 o 
 -17   0   1       25.37       25.40      5.32 o 
 -15   0   1       77.80       76.46      4.71 o 
 -13   0   1      167.42      145.47      4.77 o 
 -11   0   1      858.51      837.85     15.63 o 
  -9   0   1      368.86      346.97      7.00 o 
  -7   0   1     5007.96     5104.25     89.94 o 
  -5   0   1       25.37       39.15      1.57 o 
  -3   0   1     7506.04     9076.60    213.92 o 
  -1   0   1      421.51      337.59     36.13 o 
   1   0   1     4482.68     4496.98    132.41 o 
   3   0   1     2870.69     3757.98     88.75 o 
   5   0   1     2676.81     2699.66     47.73 o 
   7   0   1      103.95      168.51      4.91 o 
   9   0   1      337.29      323.46      6.67 o 
  11   0   1       97.92      123.52      4.28 o 
  13   0   1        1.32        4.56      2.88 o 
  15   0   1       22.74       31.98      4.18 o 
  17   0   1        1.87        0.65      4.59 o 
 -17   1   1        1.13       -0.53      3.71 o 
 -16   1   1        0.81       -1.11      3.30 o 
 -15   1   1       34.67       43.43      3.45 o 
 -14   1   1       60.58       57.88      3.37 o 
 -13   1   1       32.05       35.33      2.15 o 
 -12   1   1      202.38      215.96      4.03 o 
 -11   1   1       80.01       76.83      2.29 o 
 -10   1   1       84.67       82.94      2.23 o 
  -9   1   1      360.41      336.67      4.91 o 
  -8   1   1     2157.75     2081.03     26.19 o 
  -7   1   1       70.98       80.43      2.21 o 
  -6   1   1      104.49      108.92      3.04 o 
  -5   1   1     1018.89     1138.15     15.31 o 
  -4   1   1     4982.62     4738.10     62.72 o 
  -3   1   1     2910.53     2917.31     44.26 o 
  -2   1   1     2028.90     1834.47    112.01 o 
  -1   1   1      769.77     1069.90     27.28 o 
   0   1   1     2779.78     3216.67     53.68 o 
   1   1   1     3971.38     4090.40     75.07 o 
   2   1   1     1262.36     1599.91     26.72 o 
   3   1   1     2374.96     2629.75     43.21 o 
   4   1   1      996.92      959.53     14.66 o 
   5   1   1     1924.44     1803.88     22.62 o 
   6   1   1     1616.67     1764.03     22.19 o 
   7   1   1     2062.83     2189.98     27.53 o 
   8   1   1      211.23      177.88      6.43 o 
   9   1   1      743.56      732.20      9.66 o 
  10   1   1      732.38      652.81      9.67 o 
  11   1   1      331.76      308.52      4.85 o 
  12   1   1       11.20       14.29      2.10 o 
  13   1   1       88.74       80.99      3.03 o 
  14   1   1       83.21       70.53      3.10 o 
  15   1   1       14.73       10.95      3.50 o 
  16   1   1        3.76        4.84      3.77 o 
  17   1   1        1.05       -1.21      4.11 o 
 -17   2   1        2.61        2.51      4.22 o 
 -16   2   1       76.54       79.77      4.25 o 
 -15   2   1       53.19       59.74      3.76 o 
 -14   2   1       84.40       75.17      3.50 o 
 -13   2   1        9.17        8.32      2.89 o 
 -12   2   1      455.58      446.54      7.50 o 
 -11   2   1      427.50      443.46      7.35 o 
 -10   2   1     1387.13     1364.17     19.81 o 
  -9   2   1       77.76       68.38      1.98 o 
  -8   2   1      520.82      492.11     10.83 o 
  -7   2   1     1530.25     1433.36     18.19 o 
  -6   2   1     6398.96     6196.49     82.01 o 
  -5   2   1      564.04      658.99      9.04 o 
  -4   2   1      445.85      455.58      7.20 o 
  -3   2   1     2661.00     2758.25     41.68 o 
  -2   2   1     9195.31     9674.29    145.97 o 
  -1   2   1      985.79     1289.92     19.59 o 
   0   2   1     2216.91     2330.71     35.66 o 
   1   2   1     1264.68     1596.11     24.42 o 
   2   2   1     6051.04     6564.34    108.37 o 
   3   2   1      244.88      241.94      3.79 o 
   4   2   1     2312.44     2542.76     33.74 o 
   5   2   1       75.30      108.97      2.86 o 
   6   2   1     1256.47     1129.88     15.08 o 
   7   2   1        6.75        8.56      2.05 o 
   8   2   1     1117.01     1093.34     14.05 o 
   9   2   1        2.58       13.03      1.49 o 
  10   2   1        5.42        7.93      1.75 o 
  11   2   1        0.77       -0.73      2.11 o 
  12   2   1      183.93      203.09      5.35 o 
  13   2   1        0.13       -2.57      2.72 o 
  14   2   1       20.46       17.37      3.12 o 
  15   2   1        1.46       -0.78      3.36 o 
  16   2   1       15.78       19.31      3.83 o 
 -16   3   1        0.42        5.10      3.85 o 
 -15   3   1       33.79       36.29      3.86 o 
 -14   3   1      116.50      116.51      4.30 o 
 -13   3   1        2.48        1.89      2.95 o 
 -12   3   1       89.17       88.01      3.39 o 
 -11   3   1        1.91       -0.17      2.42 o 
 -10   3   1      368.32      354.06      6.18 o 
  -9   3   1      133.90      135.79      3.51 o 
  -8   3   1     1279.58     1302.49     18.85 o 
  -7   3   1       66.37       77.14      2.44 o 
  -6   3   1      177.48      192.42      8.67 o 
  -5   3   1      453.46      455.27      7.40 o 
  -4   3   1     4660.30     4617.75     75.03 o 
  -3   3   1      321.91      283.56      4.81 o 
  -2   3   1     1116.31     1244.56     19.10 o 
  -1   3   1      150.83      116.01      2.13 o 
   0   3   1     4400.70     4538.69     56.54 o 
   1   3   1      821.38      748.92     10.74 o 
   2   3   1     3571.83     3712.45     46.34 o 
   3   3   1       87.44       57.54      1.69 o 
   4   3   1     1133.24     1176.60     14.92 o 
   5   3   1      250.65      266.82      6.03 o 
   6   3   1     2204.19     2138.96     30.11 o 
   7   3   1       60.40       67.73      2.77 o 
   8   3   1      160.24      166.00      6.81 o 
   9   3   1        5.03        4.71      2.10 o 
  10   3   1      454.71      437.40      7.73 o 
  11   3   1        0.38       -2.50      2.50 o 
  12   3   1       27.70       25.67      2.92 o 
  13   3   1       17.45       20.31      3.42 o 
  14   3   1       24.49       25.98      4.42 o 
  15   3   1        8.09        7.45      4.64 o 
 -15   4   1        4.43        2.62      6.09 o 
 -14   4   1        2.02        5.38      4.52 o 
 -13   4   1       13.50       12.65      4.20 o 
 -12   4   1       11.83       12.14      3.15 o 
 -11   4   1       19.49       23.17      2.84 o 
 -10   4   1       82.85       82.41      3.12 o 
  -9   4   1      142.50      122.22      3.77 o 
  -8   4   1       89.68      100.13      3.06 o 
  -7   4   1        9.99       10.12      1.84 o 
  -6   4   1      979.15     1034.60     17.46 o 
  -5   4   1      109.05       99.86      3.36 o 
  -4   4   1        3.95        2.81      1.64 o 
  -3   4   1      282.88      271.97      5.24 o 
  -2   4   1     2404.58     2521.80     33.62 o 
  -1   4   1        5.70        5.71      0.98 o 
   0   4   1      390.60      407.85      5.82 o 
   1   4   1      830.68      770.45     10.61 o 
   2   4   1     1009.91     1038.10     13.26 o 
   3   4   1      193.51      179.20      3.17 o 
   4   4   1      617.77      640.39      9.51 o 
   5   4   1      906.42      858.40     12.58 o 
   6   4   1      137.90      193.08      9.18 o 
   7   4   1      383.62      406.06      9.47 o 
   8   4   1      118.56      127.80      7.57 o 
   9   4   1      248.32      249.34      8.52 o 
  10   4   1       25.87       23.08      3.32 o 
  11   4   1      165.46      198.33      6.31 o 
  12   4   1        6.68        6.53      3.86 o 
  13   4   1       14.89       10.28      4.24 o 
  14   4   1        8.07        6.86      4.62 o 
 -13   5   1        0.19        6.82      5.14 o 
 -12   5   1       22.32       24.42      4.36 o 
 -11   5   1       49.67       52.27      4.33 o 
 -10   5   1       38.24       39.03      4.01 o 
  -9   5   1       62.65       68.14      3.95 o 
  -8   5   1       34.52       47.95      3.56 o 
  -7   5   1      353.94      320.20     10.14 o 
  -6   5   1      186.81      196.32      4.85 o 
  -5   5   1      716.21      682.65     11.99 o 
  -4   5   1        1.81        1.26      1.60 o 
  -3   5   1      516.49      483.83      7.59 o 
  -2   5   1      183.11      169.07     13.27 o 
  -1   5   1     1872.64     1889.96     26.91 o 
   0   5   1        0.19        0.21      1.54 o 
   1   5   1      100.94       72.04      9.35 o 
   2   5   1       86.28       84.43      3.03 o 
   3   5   1     1463.01     1404.86     23.47 o 
   4   5   1       34.01       31.30      2.37 o 
   5   5   1       25.56       23.13      2.63 o 
   6   5   1       40.80       38.12      3.70 o 
   7   5   1      357.24      352.23     10.35 o 
   8   5   1       17.45       22.86      3.37 o 
   9   5   1       67.68       65.46      4.12 o 
  10   5   1       12.65       11.41      3.88 o 
  11   5   1       25.81       18.82      4.05 o 
  12   5   1        2.13       -2.31      4.43 o 
 -10   6   1       62.91       76.85      5.23 o 
  -9   6   1       43.02       55.44      4.41 o 
  -8   6   1       10.82        8.05      3.69 o 
  -7   6   1       44.85       49.77      3.69 o 
  -6   6   1       75.75       86.99      5.28 o 
  -5   6   1       89.69       59.88      7.10 o 
  -4   6   1        8.56       10.06      2.90 o 
  -3   6   1      465.18      474.21     16.67 o 
  -2   6   1       21.56       15.97      5.27 o 
  -1   6   1       13.24       13.41      4.35 o 
   0   6   1       63.24       62.12      3.84 o 
   1   6   1      891.81      825.94     53.97 o 
   2   6   1       34.16       22.10      5.24 o 
   3   6   1       39.32       38.98      4.07 o 
   4   6   1      128.90      127.06     18.50 o 
   5   6   1      431.14      395.51      9.77 o 
   6   6   1       21.27       25.40      8.09 o 
   7   6   1       61.82       55.22      7.11 o 
   8   6   1       70.36       66.48      8.06 o 
   9   6   1       73.67       83.22      4.62 o 
  10   6   1        0.48        0.94      4.65 o 
  -6   7   1        2.71       -3.66      9.07 o 
  -5   7   1       30.37       38.38     10.35 o 
  -4   7   1      173.53      179.71     15.66 o 
  -3   7   1       63.07       56.42      9.34 o 
  -2   7   1       10.46       15.80      7.28 o 
  -1   7   1       55.77       56.84      6.96 o 
   0   7   1      134.57      151.74      9.94 o 
   1   7   1        5.59        7.97      8.97 o 
   2   7   1       34.77       29.95      8.71 o 
   3   7   1       48.50       47.81     10.45 o 
   4   7   1       17.77       13.74      8.89 o 
   5   7   1        9.30        8.71      8.51 o 
 -18   0   2        2.46        4.12     10.71 o 
 -16   0   2      190.53      192.14      6.42 o 
 -14   0   2       10.13        9.02      3.00 o 
 -12   0   2     1257.76     1168.04     23.65 o 
 -10   0   2       16.46       14.21      2.02 o 
  -8   0   2     4128.84     3838.27     67.63 o 
  -6   0   2      112.52      148.68      3.40 o 
  -4   0   2    11884.21     7317.28    295.48 o 
  -2   0   2     2980.15     3052.06     88.73 o 
   0   0   2     1872.55     1834.26     43.72 o 
   2   0   2     7695.12     8949.67    261.84 o 
   4   0   2     1141.74     1562.88     27.87 o 
   6   0   2     2050.32     2157.87     38.29 o 
   8   0   2      218.64      253.79      7.24 o 
  10   0   2      186.52      187.72      4.91 o 
  12   0   2      131.58       98.54      8.61 o 
  14   0   2        6.39        3.51      3.68 o 
  16   0   2       29.55       34.35      4.79 o 
 -17   1   2        0.13        0.04      3.69 o 
 -16   1   2        3.30        3.05      3.23 o 
 -15   1   2        0.56       -1.63      3.05 o 
 -14   1   2       14.61       15.63      2.65 o 
 -13   1   2        1.44       -0.12      1.94 o 
 -12   1   2      117.42      107.47      2.88 o 
 -11   1   2      142.83      146.76      3.09 o 
 -10   1   2       72.90       73.43      2.18 o 
  -9   1   2      103.78      106.10      2.44 o 
  -8   1   2     3011.00     3238.48     40.48 o 
  -7   1   2     3360.34     3503.14     43.76 o 
  -6   1   2      185.49      187.00      3.21 o 
  -5   1   2      577.90      702.11      9.58 o 
  -4   1   2    19217.86    20632.62    273.01 o 
  -3   1   2    16572.76    17722.82    293.12 o 
  -2   1   2      783.21      760.88     14.13 o 
  -1   1   2       31.67       63.83      1.44 o 
   0   1   2    19862.12    21434.72    358.80 o 
   1   1   2     9674.94    10357.28    190.49 o 
   2   1   2      308.30      266.77     19.43 o 
   3   1   2     1758.02     1666.14     22.04 o 
   4   1   2     5599.12     5853.28     81.46 o 
   5   1   2      312.60      344.50      7.71 o 
   6   1   2      133.63      151.38      2.63 o 
   7   1   2      740.10      636.87      8.76 o 
   8   1   2     1392.53     1290.11     19.11 o 
   9   1   2       11.80       15.01      1.51 o 
  10   1   2       82.41       74.33      2.37 o 
  11   1   2      110.81      117.11      3.11 o 
  12   1   2      230.72      236.65      4.74 o 
  13   1   2        1.47        5.94      2.35 o 
  14   1   2       25.80       27.00      2.90 o 
  15   1   2        8.09        8.42      3.20 o 
  16   1   2       32.83       38.69      4.13 o 
 -17   2   2        1.17        1.07      3.74 o 
 -16   2   2       18.97       12.13      3.69 o 
 -15   2   2      138.60      151.98      5.17 o 
 -14   2   2       42.50       35.67      3.32 o 
 -13   2   2       30.87       38.44      2.76 o 
 -12   2   2      372.23      366.19      6.58 o 
 -11   2   2      962.87      912.84     13.68 o 
 -10   2   2      296.05      273.54      5.06 o 
  -9   2   2      293.74      253.16      4.30 o 
  -8   2   2     1638.11     1721.00     21.76 o 
  -7   2   2     2290.07     2475.33     33.04 o 
  -6   2   2      977.00     1010.08     20.56 o 
  -5   2   2     2567.37     2567.59     34.16 o 
  -4   2   2     1747.80     1861.30     53.23 o 
  -3   2   2       58.65      108.58      3.15 o 
  -2   2   2      621.05      501.28     49.27 o 
  -1   2   2     6565.50     7405.92    104.64 o 
   0   2   2      189.06      144.52      2.43 o 
   1   2   2     5090.35     5359.96     70.68 o 
   2   2   2       95.75       99.99      2.03 o 
   3   2   2     2153.22     2163.50     28.60 o 
   4   2   2       32.73       32.89      2.15 o 
   5   2   2     4480.22     4374.39     61.13 o 
   6   2   2      240.14      195.23      5.66 o 
   7   2   2       86.28      127.58      3.24 o 
   8   2   2       58.34       47.89      3.47 o 
   9   2   2      709.60      755.10     10.50 o 
  10   2   2       42.76       37.23      2.01 o 
  11   2   2        3.09        4.82      1.98 o 
  12   2   2       37.06       37.66      2.96 o 
  13   2   2       27.60       30.69      3.10 o 
  14   2   2       10.40        3.99      3.25 o 
  15   2   2        8.14       11.03      3.76 o 
  16   2   2        3.82       -0.92      4.81 o 
 -16   3   2       58.54       58.89      4.17 o 
 -15   3   2        1.31       -0.36      3.46 o 
 -14   3   2       14.87       13.61      3.39 o 
 -13   3   2       65.64       75.22      3.59 o 
 -12   3   2      128.34      125.19      4.17 o 
 -11   3   2       65.75       82.56      3.00 o 
 -10   3   2      113.36      114.26      3.46 o 
  -9   3   2       51.63       49.11      2.24 o 
  -8   3   2       64.22       74.87      2.50 o 
  -7   3   2     1522.24     1418.42     20.40 o 
  -6   3   2     1270.26     1184.77     17.05 o 
  -5   3   2        9.55        2.79      1.23 o 
  -4   3   2       43.32       48.86      3.90 o 
  -3   3   2     6206.32     6513.69     98.13 o 
  -2   3   2     2570.65     2664.83     37.86 o 
  -1   3   2      624.29      597.01      8.70 o 
   0   3   2       94.80       73.02      1.59 o 
   1   3   2     6112.47     6739.05     83.92 o 
   2   3   2      722.22      829.63     24.93 o 
   3   3   2     1279.40     1272.22     18.11 o 
   4   3   2       36.13       48.85      2.35 o 
   5   3   2     1341.91     1412.21     17.90 o 
   6   3   2      158.26      196.37      8.80 o 
   7   3   2      670.55      655.37     10.30 o 
   8   3   2      106.43      115.83      6.49 o 
   9   3   2       32.59       25.83      2.20 o 
  10   3   2        6.09        6.46      2.37 o 
  11   3   2      138.52      150.10      5.63 o 
  12   3   2        1.97        0.93      3.39 o 
  13   3   2        2.34        3.54      3.90 o 
  14   3   2        3.73       -3.46      4.34 o 
  15   3   2        7.54        3.11      4.66 o 
 -15   4   2        0.14       -0.94      4.62 o 
 -14   4   2        0.08       -0.61      3.52 o 
 -13   4   2      128.78      123.28      4.51 o 
 -12   4   2        7.77        4.03      2.91 o 
 -11   4   2       25.99       24.86      2.82 o 
 -10   4   2       21.17       26.80      4.09 o 
  -9   4   2      554.91      521.80      8.43 o 
  -8   4   2       39.05       55.54      2.42 o 
  -7   4   2       85.97       78.89      2.53 o 
  -6   4   2      187.03      209.00      6.68 o 
  -5   4   2      799.60      759.59     13.05 o 
  -4   4   2      208.42      203.88     14.52 o 
  -3   4   2       63.20       74.73      2.29 o 
  -2   4   2     1164.53     1108.31     18.54 o 
  -1   4   2      560.30      595.89      9.53 o 
   0   4   2        7.27       10.92      1.08 o 
   1   4   2        2.89        4.54      1.09 o 
   2   4   2     1934.96     1928.45     25.58 o 
   3   4   2      388.88      419.33      5.76 o 
   4   4   2      222.90      214.36      5.39 o 
   5   4   2      167.43      182.40      7.82 o 
   6   4   2      887.94      842.90     50.06 o 
   7   4   2      126.96      118.81      5.81 o 
   8   4   2      101.15       98.18      4.84 o 
   9   4   2      126.17      112.68      4.66 o 
  10   4   2      172.34      182.65      5.80 o 
  11   4   2        4.43        3.70      3.78 o 
  12   4   2       38.58       35.48      4.10 o 
  13   4   2        7.28        5.30      4.36 o 
  14   4   2       12.93       15.69      4.86 o 
 -13   5   2        1.41        2.21      4.38 o 
 -12   5   2       10.65        5.08      4.18 o 
 -11   5   2       12.42       12.37      4.05 o 
 -10   5   2       95.32      119.00      4.43 o 
  -9   5   2       12.76        8.88      2.65 o 
  -8   5   2       97.80       96.75      3.16 o 
  -7   5   2       17.96       12.51      2.18 o 
  -6   5   2      298.02      311.00      6.43 o 
  -5   5   2       54.41       55.45      2.69 o 
  -4   5   2      532.09      530.82      9.58 o 
  -3   5   2       22.38       26.51      2.47 o 
  -2   5   2      389.10      403.37      6.95 o 
  -1   5   2        2.07        0.74      2.05 o 
   0   5   2      985.90     1055.51     19.67 o 
   1   5   2        0.29       -0.54      2.64 o 
   2   5   2      157.81      177.19      4.52 o 
   3   5   2        6.04       10.04      2.15 o 
   4   5   2      654.65      680.97     13.03 o 
   5   5   2        5.42        5.83      3.57 o 
   6   5   2        8.04        7.47      2.64 o 
   7   5   2        4.04        0.73      2.78 o 
   8   5   2      208.74      213.47      7.91 o 
   9   5   2        1.34        2.83      3.60 o 
  10   5   2       44.33       43.97      4.29 o 
  11   5   2        8.99        1.14      4.11 o 
  12   5   2       26.20       28.45      4.70 o 
 -10   6   2       20.24       23.18      4.29 o 
  -9   6   2        9.77        7.00      3.91 o 
  -8   6   2      110.88       91.61      4.47 o 
  -7   6   2        0.04       -3.44      3.44 o 
  -6   6   2      117.30      112.85      5.05 o 
  -5   6   2       75.15       82.50      4.50 o 
  -4   6   2       95.43       93.74      3.92 o 
  -3   6   2        5.95        0.01      3.15 o 
  -2   6   2      303.69      289.16     10.05 o 
  -1   6   2       87.71       91.63     10.12 o 
   0   6   2       40.84       37.57      3.45 o 
   1   6   2       19.87       25.35      3.46 o 
   2   6   2      526.40      556.39     14.75 o 
   3   6   2       12.44        5.99      3.86 o 
   4   6   2       12.62        6.30      4.19 o 
   5   6   2       19.43       33.01      4.50 o 
   6   6   2      406.90      308.09     11.85 o 
   7   6   2        0.38       -0.73      3.20 o 
   8   6   2        9.88        7.80      4.84 o 
   9   6   2       19.24       35.78      4.39 o 
  10   6   2       78.30       94.48      7.26 o 
  -6   7   2       22.70       25.28      9.62 o 
  -5   7   2        0.00        4.03      9.62 o 
  -4   7   2       11.90       12.00      8.51 o 
  -3   7   2       47.39       53.87      6.98 o 
  -2   7   2       52.04       54.50      6.99 o 
  -1   7   2       12.45       17.22      9.16 o 
   0   7   2        9.16        8.43      8.15 o 
   1   7   2       36.88       36.73      9.80 o 
   2   7   2       43.07       25.43      6.96 o 
   3   7   2       23.08       25.94      6.10 o 
   4   7   2        7.70       -1.76      4.85 o 
   5   7   2       27.06       40.11      5.53 o 
 -17   0   3        0.30        0.38      5.68 o 
 -15   0   3       55.59       55.67      3.79 o 
 -13   0   3       14.10       19.13      3.04 o 
 -11   0   3     1299.23     1281.03     23.33 o 
  -9   0   3        1.71       12.76      2.76 o 
  -7   0   3     4154.71     3929.81     69.33 o 
  -5   0   3      313.66      269.82      5.23 o 
  -3   0   3     2030.61     2176.78     63.49 o 
  -1   0   3     1294.05     1174.75    130.11 o 
   1   0   3       12.39        9.54      0.94 o 
   3   0   3     2541.04     2351.30     58.66 o 
   5   0   3      267.08      282.39      5.57 o 
   7   0   3     1556.37     1418.50     25.49 o 
   9   0   3      368.20      345.60     10.34 o 
  11   0   3      252.67      265.96      7.61 o 
  13   0   3       91.21      111.14      4.98 o 
  15   0   3       25.85       22.71      4.23 o 
 -17   1   3        0.35        0.03      3.45 o 
 -16   1   3       31.60       38.65      3.55 o 
 -15   1   3       15.61       18.19      2.95 o 
 -14   1   3       26.56       30.27      2.81 o 
 -13   1   3       11.43       13.22      2.43 o 
 -12   1   3       69.23       70.88      2.28 o 
 -11   1   3        3.65       17.65      3.40 o 
 -10   1   3      383.90      364.65      5.29 o 
  -9   1   3      251.00      234.02      3.75 o 
  -8   1   3      216.89      179.77      7.13 o 
  -7   1   3     1620.08     1686.67     22.25 o 
  -6   1   3     1655.56     1678.05     23.65 o 
  -5   1   3      963.35      866.65     11.73 o 
  -4   1   3      168.71      223.24      6.11 o 
  -3   1   3    10651.87    10541.99    158.76 o 
  -2   1   3     2181.20     2205.02     33.25 o 
  -1   1   3     1699.31     1936.74     27.54 o 
   0   1   3       20.17       15.35      0.92 o 
   1   1   3    13146.82    13585.25    205.28 o 
   2   1   3     3053.79     3360.24     46.55 o 
   3   1   3      910.81      957.77     14.30 o 
   4   1   3      217.97      243.02     12.52 o 
   5   1   3     4679.25     4457.60     66.02 o 
   6   1   3     1554.52     1516.19     46.83 o 
   7   1   3       83.58      116.16      2.33 o 
   8   1   3      328.00      383.10      5.42 o 
   9   1   3      705.55      689.74      9.69 o 
  10   1   3       77.36       59.02      2.30 o 
  11   1   3        1.60        3.40      1.95 o 
  12   1   3       81.97       82.96      2.81 o 
  13   1   3       54.71       57.15      2.95 o 
  14   1   3        4.83        3.07      2.79 o 
  15   1   3        1.68       -0.05      3.06 o 
  16   1   3        2.59        3.83      3.94 o 
 -17   2   3        4.11        5.29      3.77 o 
 -16   2   3       55.09       50.49      3.89 o 
 -15   2   3        1.88        5.89      3.22 o 
 -14   2   3       57.21       55.49      3.19 o 
 -13   2   3        0.13        2.30      2.38 o 
 -12   2   3      614.32      559.11      8.96 o 
 -11   2   3       56.00       65.08      2.65 o 
 -10   2   3      300.77      290.89      5.30 o 
  -9   2   3       67.60       59.02      2.14 o 
  -8   2   3     2540.07     2571.84     34.35 o 
  -7   2   3      647.51      538.22      7.68 o 
  -6   2   3      302.50      265.99      4.10 o 
  -5   2   3      226.05      235.18      4.55 o 
  -4   2   3     4051.79     4172.20     63.30 o 
  -3   2   3     1073.80     1042.61     14.89 o 
  -2   2   3      163.31      140.23      2.43 o 
  -1   2   3       21.24       39.83      1.51 o 
   0   2   3     3708.02     3643.11     51.44 o 
   1   2   3       11.09        8.51      0.73 o 
   2   2   3       44.79       44.82      1.30 o 
   3   2   3       20.53       28.03      0.93 o 
   4   2   3     2090.38     2175.10     28.83 o 
   5   2   3      553.74      530.54      6.97 o 
   6   2   3      873.28      899.53     12.89 o 
   7   2   3        4.99        7.05      2.05 o 
   8   2   3      350.40      336.29      8.96 o 
   9   2   3      172.57      191.54      3.73 o 
  10   2   3      461.02      438.72      6.71 o 
  11   2   3        1.56        0.49      2.01 o 
  12   2   3       46.77       37.76      5.01 o 
  13   2   3        9.41        5.26      3.33 o 
  14   2   3       55.32       43.70      4.82 o 
  15   2   3        1.30        1.17      4.99 o 
  16   2   3       23.24       15.64      6.16 o 
 -16   3   3       53.40       52.28      4.09 o 
 -15   3   3       75.40       73.74      4.09 o 
 -14   3   3       16.62       18.56      3.41 o 
 -13   3   3       90.76      108.96      3.91 o 
 -12   3   3      187.14      190.01      4.58 o 
 -11   3   3       63.96       68.32      3.33 o 
 -10   3   3      232.83      221.32      4.61 o 
  -9   3   3      301.95      297.46      5.35 o 
  -8   3   3      255.57      275.85      8.48 o 
  -7   3   3        0.25        0.55      1.57 o 
  -6   3   3     1648.46     1691.70     27.97 o 
  -5   3   3       78.73       82.54      2.37 o 
  -4   3   3      138.13      160.06      8.52 o 
  -3   3   3       25.22       29.15      1.76 o 
  -2   3   3     4826.27     5049.13     76.15 o 
  -1   3   3        7.91        6.00      0.88 o 
   0   3   3      594.05      661.99      9.04 o 
   1   3   3       70.36       64.93      1.71 o 
   2   3   3     4842.13     5015.95     66.18 o 
   3   3   3        0.32        1.44      0.78 o 
   4   3   3     1019.23     1022.95     16.64 o 
   5   3   3       59.19       50.62      1.81 o 
   6   3   3     1438.00     1419.52     21.41 o 
   7   3   3       12.94        8.66      2.23 o 
   8   3   3      453.47      408.86     11.77 o 
   9   3   3      112.22      111.58      4.40 o 
  10   3   3      143.88      139.90      5.11 o 
  11   3   3       18.45       21.29      3.42 o 
  12   3   3       60.46       59.75      4.28 o 
  13   3   3       19.36       18.98      4.10 o 
  14   3   3        1.88        0.60      4.30 o 
  15   3   3        1.61        4.39      5.86 o 
 -15   4   3        3.21        2.38      3.73 o 
 -14   4   3       42.39       42.47      3.69 o 
 -13   4   3        0.06       -3.06      3.06 o 
 -12   4   3       43.26       37.47      3.27 o 
 -11   4   3      220.24      209.19      4.92 o 
 -10   4   3      206.45      192.28      4.59 o 
  -9   4   3      157.74      181.60      4.25 o 
  -8   4   3      302.75      291.11      5.30 o 
  -7   4   3      886.89      777.78     13.53 o 
  -6   4   3      561.25      537.52      8.35 o 
  -5   4   3     1090.82     1019.10     14.87 o 
  -4   4   3     1055.36     1062.97     17.85 o 
  -3   4   3      975.15      968.16     16.33 o 
  -2   4   3      391.71      438.07     23.17 o 
  -1   4   3     1723.94     1691.01     24.00 o 
   0   4   3     1097.27     1161.01     16.53 o 
   1   4   3      414.74      400.67      6.24 o 
   2   4   3      219.00      203.31     11.99 o 
   3   4   3     1230.25     1264.05     18.09 o 
   4   4   3      294.35      282.44      6.17 o 
   5   4   3       15.03       17.65      2.72 o 
   6   4   3      153.98      136.42      4.32 o 
   7   4   3      427.82      439.87     11.81 o 
   8   4   3       82.17       85.56      5.06 o 
   9   4   3       35.81       30.70      3.33 o 
  10   4   3       39.93       41.75      3.68 o 
  11   4   3       51.15       52.50      4.15 o 
  12   4   3       31.88       36.27      4.27 o 
  13   4   3       27.01       34.66      4.57 o 
 -13   5   3       37.34       56.03      4.91 o 
 -12   5   3        0.01       -0.13      3.66 o 
 -11   5   3       23.59       20.18      3.35 o 
 -10   5   3       12.82       12.70      3.03 o 
  -9   5   3      227.55      236.06      5.11 o 
  -8   5   3        6.07        2.09      2.06 o 
  -7   5   3       28.39       31.45      2.37 o 
  -6   5   3      127.35      120.80      6.37 o 
  -5   5   3      469.61      422.10      8.08 o 
  -4   5   3       33.33       35.53      3.15 o 
  -3   5   3      746.89      733.59     15.90 o 
  -2   5   3      190.41      208.64      5.34 o 
  -1   5   3      184.62      175.48      4.40 o 
   0   5   3       32.97       30.50      2.93 o 
   1   5   3     1516.69     1596.60     29.61 o 
   2   5   3      132.86      130.97     10.76 o 
   3   5   3       13.74       12.55      2.37 o 
   4   5   3       62.76       55.58      5.41 o 
   5   5   3      760.46      732.34     22.60 o 
   6   5   3       28.96       32.48      4.86 o 
   7   5   3      124.04      104.13     12.70 o 
   8   5   3       31.90       28.16      4.97 o 
   9   5   3      120.10       98.44     10.92 o 
  10   5   3       14.35       13.02      4.01 o 
  11   5   3       62.78       71.97      4.77 o 
  12   5   3        0.30        6.07      4.86 o 
 -10   6   3        2.81       -1.42      4.34 o 
  -9   6   3        2.71        5.84      5.10 o 
  -8   6   3       82.79       97.47      6.96 o 
  -7   6   3      149.44      162.23      5.66 o 
  -6   6   3        5.03        5.87      2.90 o 
  -5   6   3      125.15      148.33      4.68 o 
  -4   6   3      241.38      245.12      7.12 o 
  -3   6   3      185.66      182.20      4.98 o 
  -2   6   3       52.66       27.58     12.77 o 
  -1   6   3      663.07      711.42     18.74 o 
   0   6   3      198.13      183.96      6.91 o 
   1   6   3        5.52        3.81      3.93 o 
   2   6   3       24.00       20.44      4.77 o 
   3   6   3      698.09      706.76     18.12 o 
   4   6   3       24.13       25.81      4.37 o 
   5   6   3       43.82       36.25      4.63 o 
   6   6   3       21.79       31.91      4.65 o 
   7   6   3      186.87      140.15     18.31 o 
   8   6   3        7.60        6.05      3.63 o 
   9   6   3       23.98       14.99      3.89 o 
  -6   7   3       82.29       86.56     11.91 o 
  -5   7   3       60.24       65.40     10.99 o 
  -4   7   3       16.99       16.97      6.63 o 
  -3   7   3       43.54       46.70      6.86 o 
  -2   7   3      214.39      211.40     15.76 o 
  -1   7   3       47.79       54.49      6.42 o 
   0   7   3        9.34        2.94      6.83 o 
   1   7   3       41.47       35.10      5.22 o 
   2   7   3      120.09      133.17      7.16 o 
   3   7   3        0.75       -7.72      7.72 o 
   4   7   3       46.19       46.54      8.33 o 
   5   7   3        2.54       -1.14      6.53 o 
 -18   0   4        1.95        0.41      7.39 o 
 -16   0   4        4.56       10.85      5.27 o 
 -14   0   4       86.39       99.98      4.11 o 
 -12   0   4      194.14      131.09     11.91 o 
 -10   0   4      891.30      796.05     14.76 o 
  -8   0   4      637.97      587.68     32.35 o 
  -6   0   4     4311.25     4499.88     79.15 o 
  -4   0   4      193.59      186.58      5.09 o 
  -2   0   4     3922.99     3945.46    179.20 o 
   0   0   4     9488.91     9863.32    195.94 o 
   2   0   4      102.57       88.22      2.29 o 
   4   0   4    13781.53    13676.96    773.71 o 
   6   0   4      828.63      798.03     14.60 o 
   8   0   4     4202.99     4395.94     77.56 o 
  10   0   4      167.39      190.96      5.81 o 
  12   0   4      391.13      343.06      8.70 o 
  14   0   4       11.09        8.29      4.08 o 
  16   0   4        3.35        0.10      4.59 o 
 -18   1   4        2.12        8.01      4.51 o 
 -17   1   4        0.46       -1.89      3.50 o 
 -16   1   4       20.82       25.76      3.22 o 
 -15   1   4       25.87       25.80      2.87 o 
 -14   1   4       11.81       12.76      2.59 o 
 -13   1   4        2.31        0.24      2.29 o 
 -12   1   4      185.49      167.01      3.82 o 
 -11   1   4       89.38      109.15      2.97 o 
 -10   1   4        8.45       12.88      1.93 o 
  -9   1   4      221.86      211.02      4.67 o 
  -8   1   4     2431.38     2160.74     38.95 o 
  -7   1   4      377.68      372.06      5.80 o 
  -6   1   4      601.84      541.46      9.23 o 
  -5   1   4     2875.31     2883.81     38.29 o 
  -4   1   4     6958.82     7433.29    120.44 o 
  -3   1   4      629.15      749.60     10.80 o 
  -2   1   4     4935.02     5436.85     81.36 o 
  -1   1   4     6038.19     6398.92     90.35 o 
   0   1   4    11344.40    11993.07    194.59 o 
   1   1   4        8.55       15.69      0.77 o 
   2   1   4     5051.35     5203.16     76.42 o 
   3   1   4     1412.01     1320.15     18.46 o 
   4   1   4     2538.97     2858.22     45.37 o 
   5   1   4       97.10       85.41      2.59 o 
   6   1   4      872.54      964.95     13.79 o 
   7   1   4       24.31       16.62      1.22 o 
   8   1   4       37.58       30.37      4.09 o 
   9   1   4       37.18       32.38      1.84 o 
  10   1   4       63.69       54.59      2.45 o 
  11   1   4        1.10       -0.74      2.02 o 
  12   1   4      154.68      154.80      4.15 o 
  13   1   4       27.81       47.03      3.00 o 
  14   1   4        3.96        3.25      2.90 o 
  15   1   4        0.11       -1.03      3.33 o 
  16   1   4       63.89       62.91      5.03 o 
 -17   2   4        8.57        6.90      3.83 o 
 -16   2   4        5.17        6.20      3.41 o 
 -15   2   4       29.38       22.46      3.08 o 
 -14   2   4        6.22        5.06      2.80 o 
 -13   2   4      132.91      126.79      4.08 o 
 -12   2   4       37.95       37.59      2.94 o 
 -11   2   4      375.33      381.32      6.59 o 
 -10   2   4      157.51      155.95      6.83 o 
  -9   2   4      870.47      858.66     12.75 o 
  -8   2   4       23.99       32.53      2.53 o 
  -7   2   4     2084.24     2046.21     27.42 o 
  -6   2   4      148.06      111.18      5.11 o 
  -5   2   4     1305.78     1360.50     20.99 o 
  -4   2   4      214.66      231.13      3.83 o 
  -3   2   4     6775.51     6612.62     87.51 o 
  -2   2   4        9.83        8.08      0.76 o 
  -1   2   4       13.48        4.94      0.73 o 
   0   2   4      553.77      603.69      8.70 o 
   1   2   4     7344.08     7883.06    110.00 o 
   2   2   4      461.22      314.91     40.94 o 
   3   2   4     1488.30     1485.95     19.79 o 
   4   2   4      564.69      412.01     36.54 o 
   5   2   4     2311.88     2290.36     30.10 o 
   6   2   4      146.43      128.13      3.89 o 
   7   2   4      744.34      658.06     10.32 o 
   8   2   4      497.56      472.83      6.93 o 
   9   2   4      574.10      619.07      8.88 o 
  10   2   4       91.09       84.49      2.77 o 
  11   2   4       76.83       79.08      3.36 o 
  12   2   4      150.67      168.49      5.16 o 
  13   2   4      149.86      157.21      6.70 o 
  14   2   4       38.67       25.83      4.98 o 
  15   2   4        0.93        1.89      4.85 o 
 -16   3   4        1.39        3.48      3.81 o 
 -15   3   4      104.75      109.75      4.27 o 
 -14   3   4       22.20       18.82      3.32 o 
 -13   3   4       18.98       20.27      2.92 o 
 -12   3   4       13.20       15.08      2.52 o 
 -11   3   4      392.46      376.22      6.60 o 
 -10   3   4      117.98      112.40      3.49 o 
  -9   3   4      386.05      393.97      6.65 o 
  -8   3   4       96.07       85.92      2.78 o 
  -7   3   4      379.57      316.44      6.25 o 
  -6   3   4      288.83      230.88     17.40 o 
  -5   3   4     2789.38     2749.76     38.80 o 
  -4   3   4      325.71      321.49      5.17 o 
  -3   3   4       25.05       26.01      1.58 o 
  -2   3   4      590.29      574.93     26.43 o 
  -1   3   4     6150.48     6515.92     90.83 o 
   0   3   4       99.85      133.79      2.55 o 
   1   3   4      151.92      160.49      2.72 o 
   2   3   4      378.45      368.56      5.66 o 
   3   3   4     4041.93     4189.91     63.25 o 
   4   3   4     1428.97     1427.15     21.52 o 
   5   3   4      204.05      244.80      4.55 o 
   6   3   4       45.19       58.35      4.18 o 
   7   3   4      784.97      767.90     14.23 o 
   8   3   4      623.10      652.17     12.40 o 
   9   3   4       48.77       58.38      3.02 o 
  10   3   4       41.49       39.30      5.52 o 
  11   3   4       37.82       37.00      3.77 o 
  12   3   4       75.69       76.57      4.35 o 
  13   3   4       11.29       17.04      4.26 o 
  14   3   4        2.51       -2.92      4.50 o 
 -15   4   4        0.83        1.32      3.82 o 
 -14   4   4       21.88       27.84      3.74 o 
 -13   4   4       37.56       36.27      3.39 o 
 -12   4   4        7.45        5.28      2.81 o 
 -11   4   4      104.53      106.74      3.50 o 
 -10   4   4      270.58      258.84      5.28 o 
  -9   4   4      245.23      234.06      4.88 o 
  -8   4   4      180.57      154.86      6.76 o 
  -7   4   4      699.64      690.27     10.53 o 
  -6   4   4     1261.96     1288.26     18.64 o 
  -5   4   4      368.37      360.53      5.97 o 
  -4   4   4      924.89      913.63     13.35 o 
  -3   4   4      777.48      795.45     13.66 o 
  -2   4   4     1648.70     1607.88     26.60 o 
  -1   4   4      135.40      126.10      4.30 o 
   0   4   4     1989.82     2028.08     28.64 o 
   1   4   4      324.19      319.60      5.58 o 
   2   4   4      494.03      469.70     11.94 o 
   3   4   4       31.78       32.73      1.85 o 
   4   4   4      793.52      734.78     13.77 o 
   5   4   4       89.41       86.60      3.01 o 
   6   4   4       89.01      107.35      5.27 o 
   7   4   4      267.51      259.34      9.94 o 
   8   4   4       65.98       65.28      7.77 o 
   9   4   4       13.62        6.66      3.13 o 
  10   4   4        4.62        4.10      3.53 o 
  11   4   4      120.03      118.40      5.02 o 
  12   4   4        6.88        4.33      4.17 o 
  13   4   4        3.26       -4.41      4.41 o 
 -13   5   4        1.05        2.83      3.49 o 
 -12   5   4       95.23       94.86      4.07 o 
 -11   5   4       12.81       12.90      3.18 o 
 -10   5   4       18.44       22.10      2.84 o 
  -9   5   4       11.79        4.82      2.51 o 
  -8   5   4      159.00      155.16      4.12 o 
  -7   5   4        2.40        0.33      2.27 o 
  -6   5   4       48.05       48.95      2.90 o 
  -5   5   4      145.75      168.21      4.54 o 
  -4   5   4      142.93      148.79      6.46 o 
  -3   5   4       50.16       59.82      2.77 o 
  -2   5   4      530.25      523.16     13.78 o 
  -1   5   4      307.65      335.14      8.33 o 
   0   5   4       15.91       16.82      2.30 o 
   1   5   4        3.88        7.56      2.81 o 
   2   5   4      827.81      816.02     20.18 o 
   3   5   4      300.88      284.13      7.76 o 
   4   5   4        2.37        3.71      2.52 o 
   5   5   4        8.32        9.06      5.39 o 
   6   5   4      354.94      389.93      9.58 o 
   7   5   4       70.60       70.37      7.00 o 
   8   5   4       51.30       48.79      3.81 o 
   9   5   4       10.86        6.66      3.55 o 
  10   5   4       44.77       56.81      4.41 o 
  11   5   4        0.05        0.38      4.39 o 
 -10   6   4       96.73      105.91      6.96 o 
  -9   6   4        9.31       15.92      4.37 o 
  -8   6   4       54.92       57.15      3.77 o 
  -7   6   4       41.84       45.69      3.46 o 
  -6   6   4      208.33      196.49      5.41 o 
  -5   6   4        7.17       10.56      2.88 o 
  -4   6   4       58.16       58.32      3.22 o 
  -3   6   4      162.14      131.86      9.74 o 
  -2   6   4      133.86      137.17      5.65 o 
  -1   6   4        0.42        1.95      3.82 o 
   0   6   4       16.31       16.69      4.24 o 
   1   6   4      237.26      276.19      9.09 o 
   2   6   4       35.91       49.14      5.07 o 
   3   6   4        8.19        4.99      4.22 o 
   4   6   4       45.01       55.80      6.32 o 
   5   6   4      108.18      129.03      7.29 o 
   6   6   4        3.47        1.38      4.94 o 
   7   6   4        5.95        5.71      3.90 o 
   8   6   4       23.24       21.58      3.75 o 
   9   6   4       15.09       15.81      5.10 o 
  -6   7   4       25.77       20.68      5.40 o 
  -5   7   4       44.32       40.36      7.02 o 
  -4   7   4        2.96        4.90      6.51 o 
  -3   7   4        4.47        0.73      5.56 o 
  -2   7   4       60.97       50.33      6.78 o 
  -1   7   4       67.29       63.16      5.60 o 
   0   7   4        3.88       -0.89      4.93 o 
   1   7   4        1.59       -4.28      5.07 o 
   2   7   4       23.10       22.59      5.36 o 
   3   7   4       84.44       78.65      5.87 o 
   4   7   4       23.48       11.29      6.25 o 
 -17   0   5        3.08       -3.61      5.97 o 
 -15   0   5       96.88       86.88      7.38 o 
 -13   0   5       92.99       80.59      3.59 o 
 -11   0   5       93.35      106.69      4.08 o 
  -9   0   5      650.96      733.54     13.70 o 
  -7   0   5      298.22      353.78      7.00 o 
  -5   0   5     1050.32     1178.55     27.82 o 
  -3   0   5     3462.66     2255.69     61.64 o 
  -1   0   5     1872.41     1909.76     38.03 o 
   1   0   5     7860.43     8370.18    166.42 o 
   3   0   5     2924.14     2855.17     60.97 o 
   5   0   5     7237.27     7544.03    193.71 o 
   7   0   5      777.22      712.78     13.28 o 
   9   0   5     2141.69     1870.80     37.11 o 
  11   0   5       28.26       43.41      3.64 o 
  13   0   5      196.30      198.58      6.83 o 
  15   0   5        1.89       -1.94      4.57 o 
 -18   1   5        0.83       -1.63      4.68 o 
 -17   1   5        0.27       -1.04      3.24 o 
 -16   1   5        3.25        6.15      3.01 o 
 -15   1   5       71.25       66.16      3.40 o 
 -14   1   5       56.38       77.37      3.17 o 
 -13   1   5       13.43       12.88      2.45 o 
 -12   1   5       79.74       79.62      2.75 o 
 -11   1   5     1016.22      993.47     13.61 o 
 -10   1   5      293.60      276.33      4.33 o 
  -9   1   5       21.55       25.58      1.46 o 
  -8   1   5      907.29      900.68     11.66 o 
  -7   1   5     4257.66     4302.61     53.69 o 
  -6   1   5      261.43      233.18      3.48 o 
  -5   1   5        4.51        2.38      0.76 o 
  -4   1   5     1702.39     1724.81     22.98 o 
  -3   1   5     6830.79     6697.21    100.00 o 
  -2   1   5      685.76      896.98     17.61 o 
  -1   1   5       16.69       25.05      0.81 o 
   0   1   5     1023.41      975.88     16.07 o 
   1   1   5     4557.88     4623.16     68.24 o 
   2   1   5      572.95      624.17     19.85 o 
   3   1   5      129.79      133.74      2.47 o 
   4   1   5      507.34      507.15      6.98 o 
   5   1   5      628.02      549.69      8.60 o 
   6   1   5       35.67       42.36      1.54 o 
   7   1   5      378.22      347.85      5.29 o 
   8   1   5       71.02       91.05      2.67 o 
   9   1   5       14.30       24.54      1.89 o 
  10   1   5      109.85      114.09      4.67 o 
  11   1   5      168.88      164.59      4.09 o 
  12   1   5       18.05        9.59      2.55 o 
  13   1   5       69.30       76.88      3.52 o 
  14   1   5       66.71       54.84      7.41 o 
  15   1   5       33.12       39.65      4.23 o 
 -17   2   5       10.74       13.35      3.82 o 
 -16   2   5       54.57       67.40      3.67 o 
 -15   2   5       10.53       10.93      3.16 o 
 -14   2   5        5.38        7.24      2.71 o 
 -13   2   5       53.62       49.09      2.88 o 
 -12   2   5      441.30      435.77      7.42 o 
 -11   2   5       30.19       26.13      2.28 o 
 -10   2   5      273.14      281.55      5.16 o 
  -9   2   5       57.09       53.50      2.44 o 
  -8   2   5      841.39      781.62     11.65 o 
  -7   2   5        0.14        8.49      1.79 o 
  -6   2   5     2245.39     2210.78     31.64 o 
  -5   2   5       10.71       15.45      1.38 o 
  -4   2   5      377.50      416.86     19.82 o 
  -3   2   5      431.19      418.88      6.36 o 
  -2   2   5     4234.47     4617.34     65.21 o 
  -1   2   5       90.42       86.12      1.74 o 
   0   2   5        0.05        3.84      0.82 o 
   1   2   5     1216.09     1125.19     15.97 o 
   2   2   5     4213.82     4196.48     58.59 o 
   3   2   5       51.03       57.10      1.63 o 
   4   2   5      368.65      245.19      6.62 o 
   5   2   5      660.66      650.15      8.93 o 
   6   2   5     1448.70     1432.95     21.59 o 
   7   2   5       51.06       54.43      2.17 o 
   8   2   5      271.33      282.90     12.41 o 
   9   2   5      168.69      180.33      6.27 o 
  10   2   5      163.73      141.20      5.27 o 
  11   2   5       24.38       20.39      2.82 o 
  12   2   5       16.52       16.91      3.15 o 
  13   2   5       38.04       47.02      4.22 o 
  14   2   5        6.48       -2.61      4.94 o 
  15   2   5        1.53       -4.27      5.08 o 
 -16   3   5       12.77        6.08      3.92 o 
 -15   3   5       12.94       12.08      3.39 o 
 -14   3   5      147.81      152.59      4.66 o 
 -13   3   5        2.02        2.16      2.78 o 
 -12   3   5      117.48      104.46      3.61 o 
 -11   3   5       27.89       24.91      2.51 o 
 -10   3   5      863.30      828.04     12.54 o 
  -9   3   5       74.17       63.46      2.44 o 
  -8   3   5      990.59      896.99     15.44 o 
  -7   3   5        1.97        4.62      1.65 o 
  -6   3   5     1470.69     1532.52     21.99 o 
  -5   3   5      602.57      574.04      8.67 o 
  -4   3   5     3384.12     3431.97     48.36 o 
  -3   3   5       52.43       65.98      3.16 o 
  -2   3   5      490.91      501.85      7.58 o 
  -1   3   5      884.30      816.00     11.07 o 
   0   3   5     4305.31     4556.88     63.52 o 
   1   3   5        5.69        9.78      1.42 o 
   2   3   5       65.24       83.82      3.78 o 
   3   3   5     1023.17     1020.12     18.56 o 
   4   3   5     1688.55     1647.03     24.78 o 
   5   3   5        0.59        4.24      1.57 o 
   6   3   5      290.78      310.07      6.11 o 
   7   3   5      620.03      626.39     12.41 o 
   8   3   5      140.63      144.27      4.95 o 
   9   3   5       35.08       28.02      2.53 o 
  10   3   5       83.03       89.49      4.86 o 
  11   3   5       94.67      103.40      4.54 o 
  12   3   5       13.91       14.16      3.84 o 
  13   3   5       21.91       16.93      4.40 o 
  14   3   5        3.63       -5.22      5.22 o 
 -15   4   5        5.32       -0.55      4.00 o 
 -14   4   5        0.51       -3.34      3.49 o 
 -13   4   5       79.64       94.52      3.77 o 
 -12   4   5       63.21       59.81      3.22 o 
 -11   4   5        0.49        0.00      2.58 o 
 -10   4   5       37.64       31.71      2.67 o 
  -9   4   5      646.27      643.93     11.69 o 
  -8   4   5      232.81      223.73      4.59 o 
  -7   4   5       88.14      102.23      3.23 o 
  -6   4   5      583.13      574.72      8.93 o 
  -5   4   5     1595.93     1458.33     21.00 o 
  -4   4   5      208.37      190.24      4.17 o 
  -3   4   5      305.17      288.22      5.85 o 
  -2   4   5     1850.88     1833.31     33.09 o 
  -1   4   5     1425.61     1426.44     26.02 o 
   0   4   5       52.99       59.14      2.19 o 
   1   4   5      391.98      357.46      5.76 o 
   2   4   5     1408.38     1382.69     20.96 o 
   3   4   5      386.81      442.79      7.44 o 
   4   4   5      536.96      546.68     10.61 o 
   5   4   5      333.70      327.52      6.29 o 
   6   4   5      335.58      283.93      7.88 o 
   7   4   5        0.22        0.76      2.71 o 
   8   4   5      241.07      223.83      7.83 o 
   9   4   5       92.92       80.83      8.30 o 
  10   4   5       24.62       15.49      3.70 o 
  11   4   5       40.94       50.23      4.28 o 
  12   4   5       35.03       21.49      4.52 o 
  13   4   5        3.93        0.69      5.57 o 
 -13   5   5       19.91       15.16      3.65 o 
 -12   5   5       15.31       10.80      3.42 o 
 -11   5   5       79.70       88.03      3.62 o 
 -10   5   5       23.64       22.74      2.82 o 
  -9   5   5       26.26       24.47      3.35 o 
  -8   5   5       55.22       64.97      3.33 o 
  -7   5   5      316.56      311.27      6.74 o 
  -6   5   5       67.02       52.97      3.06 o 
  -5   5   5       56.59       65.49      3.10 o 
  -4   5   5      264.40      264.62      5.89 o 
  -3   5   5      473.33      437.16      9.20 o 
  -2   5   5      180.36      173.78     10.30 o 
  -1   5   5      733.87      718.61     15.24 o 
   0   5   5      400.04      410.58      9.57 o 
   1   5   5      213.96      209.25      5.59 o 
   2   5   5       31.11       41.15      3.50 o 
   3   5   5      949.88      973.64     23.84 o 
   4   5   5       83.06      100.87      4.28 o 
   5   5   5       16.49       15.59      3.00 o 
   6   5   5       24.27       25.63      6.56 o 
   7   5   5      323.68      329.78     20.73 o 
   8   5   5        0.39        1.03      3.16 o 
   9   5   5        1.19        1.28      3.55 o 
  10   5   5        7.38        4.72      3.91 o 
  11   5   5       32.55       36.02      5.08 o 
 -10   6   5       11.58        8.41      4.10 o 
  -9   6   5       66.87       80.35      4.20 o 
  -8   6   5       11.86       15.71      3.39 o 
  -7   6   5       11.44       10.23      3.26 o 
  -6   6   5      143.15      137.71      4.84 o 
  -5   6   5      265.45      288.48      6.66 o 
  -4   6   5       16.15       16.67      3.00 o 
  -3   6   5        4.16        6.27      2.88 o 
  -2   6   5      130.63      146.69      5.14 o 
  -1   6   5      189.00      199.10      7.70 o 
   0   6   5       27.63       28.60      4.36 o 
   1   6   5       64.30       71.01      4.72 o 
   2   6   5       42.19       45.06      4.98 o 
   3   6   5        6.91        2.61      4.27 o 
   4   6   5       21.07       21.11      6.56 o 
   5   6   5       48.10       35.02      5.03 o 
   6   6   5        4.35        4.44      4.86 o 
   7   6   5        5.67        1.17      4.92 o 
   8   6   5        6.91        8.27      9.50 o 
  -5   7   5        4.23       -2.27      5.89 o 
  -4   7   5       80.28       76.31      5.76 o 
  -3   7   5       12.36       14.08      5.36 o 
  -2   7   5        3.49       -3.44      6.28 o 
  -1   7   5       14.41       18.66      5.11 o 
   0   7   5      151.21      137.90      7.14 o 
   1   7   5       24.24       22.09      5.08 o 
   2   7   5       12.81       10.80      5.25 o 
   3   7   5        2.43       -2.75      6.31 o 
 -18   0   6       32.51       29.09      8.84 o 
 -16   0   6       45.59       42.95      7.77 o 
 -14   0   6      298.10      317.54      7.54 o 
 -12   0   6       16.15       14.66      2.62 o 
 -10   0   6      831.12      752.37     16.25 o 
  -8   0   6      624.00      505.97      9.69 o 
  -6   0   6      129.73      133.17      4.56 o 
  -4   0   6     8696.11     8230.05    190.29 o 
  -2   0   6     3768.81     3613.69     70.27 o 
   0   0   6     6734.65     7054.32    124.10 o 
   2   0   6     6222.08     6048.57    106.57 o 
   4   0   6      366.54      587.63     17.15 o 
   6   0   6     1034.77      895.15     16.39 o 
   8   0   6      249.96      229.87      6.22 o 
  10   0   6       32.36       37.83      3.40 o 
  12   0   6       80.90       88.05      5.38 o 
  14   0   6        2.32        6.86      4.54 o 
 -17   1   6       11.04       19.23      3.44 o 
 -16   1   6       18.74       23.93      3.32 o 
 -15   1   6       15.92       21.62      2.88 o 
 -14   1   6       54.74       55.46      3.03 o 
 -13   1   6       99.42       88.18      3.51 o 
 -12   1   6      578.33      550.45      8.80 o 
 -11   1   6      244.92      229.46      4.57 o 
 -10   1   6     1246.93     1189.14     15.35 o 
  -9   1   6      803.87      828.48     10.87 o 
  -8   1   6     2361.89     2316.35     29.16 o 
  -7   1   6     2475.10     2512.43     31.54 o 
  -6   1   6     5538.49     5244.36     73.05 o 
  -5   1   6     2671.94     2975.84     37.18 o 
  -4   1   6     1739.20     2203.04     27.56 o 
  -3   1   6    11940.21    12698.47    165.33 o 
  -2   1   6     4741.18     4909.41     64.59 o 
  -1   1   6     1073.59     1253.20     16.71 o 
   0   1   6     1103.50     1123.99     34.64 o 
   1   1   6    11164.51    11974.99    166.29 o 
   2   1   6      126.13      117.57      3.96 o 
   3   1   6       11.33       17.31      1.07 o 
   4   1   6     2572.74     2601.15     34.03 o 
   5   1   6     2334.16     2537.77     37.82 o 
   6   1   6      257.04      239.56      4.80 o 
   7   1   6       51.09       59.72      1.92 o 
   8   1   6      330.96      326.48      5.30 o 
   9   1   6      246.94      248.94      4.73 o 
  10   1   6       80.98       78.24      2.80 o 
  11   1   6       17.33       10.27      2.89 o 
  12   1   6        5.06        3.93      3.03 o 
  13   1   6        9.21        8.05      3.36 o 
  14   1   6       10.24        9.45      3.69 o 
  15   1   6        9.25        3.73      3.96 o 
 -17   2   6        0.95        1.57      3.61 o 
 -16   2   6       42.82       46.17      3.54 o 
 -15   2   6      239.46      257.18      5.74 o 
 -14   2   6       82.89       76.86      3.39 o 
 -13   2   6        0.50        4.58      2.47 o 
 -12   2   6       13.42       20.19      2.48 o 
 -11   2   6      778.64      748.56     11.47 o 
 -10   2   6        2.21        1.21      2.39 o 
  -9   2   6      222.29      221.19      4.34 o 
  -8   2   6      478.21      477.31      7.48 o 
  -7   2   6     2074.52     1915.98     43.67 o 
  -6   2   6     1248.42     1165.80     15.85 o 
  -5   2   6     3559.45     3746.86     52.60 o 
  -4   2   6     4875.73     5602.75     74.19 o 
  -3   2   6     1405.99     1342.44     19.26 o 
  -2   2   6     4098.33     4351.77     57.38 o 
  -1   2   6    10269.71    10471.91    146.04 o 
   0   2   6     8122.63     9350.71    130.18 o 
   1   2   6       81.96       77.12      1.93 o 
   2   2   6     2130.87     2229.46     33.21 o 
   3   2   6     5449.75     5520.42     76.66 o 
   4   2   6     1749.81     1776.17     26.63 o 
   5   2   6      733.59      738.96     13.17 o 
   6   2   6      298.76      276.16     10.98 o 
   7   2   6     1038.48      988.38     28.80 o 
   8   2   6        8.85        2.65      2.74 o 
   9   2   6      480.83      551.44      9.26 o 
  10   2   6       58.98       42.30      6.71 o 
  11   2   6      173.70      181.14      5.26 o 
  12   2   6       47.73       54.20      3.71 o 
  13   2   6      182.77      201.55      6.12 o 
  14   2   6       37.48       32.68      5.36 o 
 -16   3   6       51.56       45.07      4.01 o 
 -15   3   6      108.25      104.55      3.96 o 
 -14   3   6       55.98       60.16      3.42 o 
 -13   3   6      326.37      364.08      6.90 o 
 -12   3   6      392.80      374.64      6.84 o 
 -11   3   6      476.89      468.39      7.90 o 
 -10   3   6      267.64      250.85      5.01 o 
  -9   3   6     1408.24     1418.37     23.96 o 
  -8   3   6      993.74     1001.64     14.75 o 
  -7   3   6      991.72      957.82     14.08 o 
  -6   3   6      189.75      168.94     10.07 o 
  -5   3   6     1952.56     1861.16     26.51 o 
  -4   3   6     1062.18     1006.75     14.61 o 
  -3   3   6     1740.32     1549.49     23.80 o 
  -2   3   6      317.66      313.52      5.03 o 
  -1   3   6      392.29      380.68      5.89 o 
   0   3   6       97.90       86.84      2.25 o 
   1   3   6     2185.66     1970.08     27.79 o 
   2   3   6      808.53      762.81     11.79 o 
   3   3   6       68.02       60.49      2.17 o 
   4   3   6      313.24      309.64      5.43 o 
   5   3   6     1624.02     1618.39     24.43 o 
   6   3   6      610.74      611.73     12.61 o 
   7   3   6      156.29      146.26      4.46 o 
   8   3   6      390.72      385.69      8.18 o 
   9   3   6      636.85      693.36     13.39 o 
  10   3   6      199.02      219.17      5.64 o 
  11   3   6       49.55       56.63      4.17 o 
  12   3   6       57.03       42.57      4.74 o 
  13   3   6       85.52       78.07      5.83 o 
 -15   4   6        1.16        1.51      4.34 o 
 -14   4   6        6.99        3.77      3.30 o 
 -13   4   6        6.95        6.40      2.97 o 
 -12   4   6       14.11       14.32      2.81 o 
 -11   4   6       50.54       40.84      2.88 o 
 -10   4   6       68.96       65.80      3.73 o 
  -9   4   6      280.97      307.49      5.80 o 
  -8   4   6       25.46       31.67      2.30 o 
  -7   4   6      228.34      217.34      4.47 o 
  -6   4   6      253.24      254.62      5.56 o 
  -5   4   6     1046.52     1028.53     17.55 o 
  -4   4   6      111.88      124.65      7.38 o 
  -3   4   6       11.60        6.20      2.27 o 
  -2   4   6      313.33      321.93     11.09 o 
  -1   4   6     1193.14     1180.56     21.77 o 
   0   4   6       80.29       62.46      2.91 o 
   1   4   6      501.76      491.09      8.08 o 
   2   4   6      135.21      132.14     11.60 o 
   3   4   6      696.13      655.32     10.49 o 
   4   4   6       88.53       98.35      3.77 o 
   5   4   6      594.70      585.34      9.57 o 
   6   4   6       12.21       21.03      3.95 o 
   7   4   6      196.18      177.19     14.42 o 
   8   4   6       41.03       37.11      5.74 o 
   9   4   6       73.51       52.50      6.29 o 
  10   4   6        6.84        8.55      3.75 o 
  11   4   6       24.60       24.09      4.28 o 
  12   4   6       17.58       15.01      4.35 o 
 -13   5   6        3.42       -1.56      4.57 o 
 -12   5   6        1.38        0.61      3.80 o 
 -11   5   6        5.65        4.65      3.46 o 
 -10   5   6      102.66       88.51      4.17 o 
  -9   5   6        0.69        2.61      3.16 o 
  -8   5   6       24.49       33.34      3.82 o 
  -7   5   6      148.76      170.34      4.96 o 
  -6   5   6      228.71      189.33      5.13 o 
  -5   5   6       22.51       14.69      2.59 o 
  -4   5   6        2.20        0.27      2.87 o 
  -3   5   6     1139.73     1133.52     19.36 o 
  -2   5   6      238.78      235.24      7.02 o 
  -1   5   6       10.33        3.11      2.96 o 
   0   5   6       36.28       41.85      3.06 o 
   1   5   6     1057.06     1005.66     18.82 o 
   2   5   6      172.88      177.50      5.45 o 
   3   5   6        5.58        6.23      3.59 o 
   4   5   6      161.89      172.41     10.47 o 
   5   5   6       97.87      116.12      8.05 o 
   6   5   6       91.15      110.57      5.22 o 
   7   5   6        4.47        3.97      3.39 o 
   8   5   6       42.95       42.39      6.07 o 
   9   5   6       13.28        5.90      3.88 o 
  10   5   6       30.46       33.99      4.39 o 
 -10   6   6        3.47       -1.02      3.75 o 
  -9   6   6        6.45       12.89      3.70 o 
  -8   6   6       70.40       73.41      3.97 o 
  -7   6   6      265.36      270.00      6.68 o 
  -6   6   6       13.70       16.07      3.32 o 
  -5   6   6       96.33      111.63      4.24 o 
  -4   6   6      262.81      264.38      6.97 o 
  -3   6   6       98.21       92.62      4.17 o 
  -2   6   6       31.56       32.22      4.56 o 
  -1   6   6      271.54      263.75      7.63 o 
   0   6   6      419.06      415.30     12.11 o 
   1   6   6       39.14       30.81      4.47 o 
   2   6   6       19.43       14.33      4.78 o 
   3   6   6      181.51      187.36      7.46 o 
   4   6   6      177.27      179.02      7.92 o 
   5   6   6      196.21      190.50      8.34 o 
   6   6   6       13.76       14.44      5.31 o 
   7   6   6       32.86       27.51      5.55 o 
  -4   7   6       14.05       11.74      5.32 o 
  -3   7   6      238.04      264.48      9.69 o 
  -2   7   6       17.99       10.62      6.89 o 
  -1   7   6        6.19        8.20      4.90 o 
   0   7   6        2.59       -0.59      6.33 o 
   1   7   6      258.15      275.23     11.84 o 
 -17   0   7       57.02       73.97      7.74 o 
 -15   0   7      217.41      259.02      9.66 o 
 -13   0   7       75.68       73.63      3.54 o 
 -11   0   7     2409.68     2305.71     48.20 o 
  -9   0   7       56.05       47.17      2.48 o 
  -7   0   7     8583.62     8684.83    152.93 o 
  -5   0   7      779.72      704.28     17.07 o 
  -3   0   7    10976.63    11383.63    200.50 o 
  -1   0   7       28.36       30.63      1.38 o 
   1   0   7     7503.82     7577.42    150.21 o 
   3   0   7       25.47       33.98      2.21 o 
   5   0   7     2143.78     2105.55     84.11 o 
   7   0   7       95.36      108.43      4.26 o 
   9   0   7      137.42      120.44      5.05 o 
  11   0   7       58.84       49.00      4.13 o 
  13   0   7        2.37        0.31      4.88 o 
 -17   1   7       39.06       50.64      4.09 o 
 -16   1   7        6.46        4.93      2.98 o 
 -15   1   7      258.20      260.51      5.80 o 
 -14   1   7        4.77        8.55      2.87 o 
 -13   1   7      326.20      319.68      6.00 o 
 -12   1   7      111.21      124.95      3.88 o 
 -11   1   7      539.68      497.62      8.07 o 
 -10   1   7       15.27       17.25      1.86 o 
  -9   1   7      928.99      890.80     11.68 o 
  -8   1   7      265.43      260.32      4.40 o 
  -7   1   7      188.55      199.13      3.65 o 
  -6   1   7      269.02      321.98      5.95 o 
  -5   1   7      404.53      442.69      6.00 o 
  -4   1   7      129.73      127.06      3.51 o 
  -3   1   7       63.74       79.12      1.76 o 
  -2   1   7      311.76      276.86      4.09 o 
  -1   1   7       62.61       63.34      3.08 o 
   0   1   7       78.67       53.24      1.55 o 
   1   1   7      597.26      588.26      8.07 o 
   2   1   7      687.78      631.40      9.17 o 
   3   1   7      337.12      371.13      9.10 o 
   4   1   7       52.57       56.18      2.43 o 
   5   1   7      848.18      843.72     13.95 o 
   6   1   7      771.44      647.28     17.84 o 
   7   1   7      250.08      250.99      4.80 o 
   8   1   7       91.92       89.23      4.19 o 
   9   1   7      267.54      269.86      5.87 o 
  10   1   7      315.96      272.00     11.36 o 
  11   1   7       49.63       51.69      3.38 o 
  12   1   7       37.92       34.91      3.42 o 
  13   1   7       18.20       12.09      3.61 o 
  14   1   7        1.44       -3.11      3.75 o 
 -17   2   7        1.34        2.75      3.55 o 
 -16   2   7        7.90        8.22      3.28 o 
 -15   2   7       37.18       42.61      3.35 o 
 -14   2   7        7.62       10.03      2.78 o 
 -13   2   7       17.44       19.86      2.61 o 
 -12   2   7       32.32       33.67      2.74 o 
 -11   2   7      153.13      161.88      4.12 o 
 -10   2   7      250.13      253.02      4.99 o 
  -9   2   7      123.91      105.72      3.15 o 
  -8   2   7      747.39      755.89     14.69 o 
  -7   2   7      669.29      673.85     10.12 o 
  -6   2   7      610.80      536.45      8.20 o 
  -5   2   7      105.42      117.67      2.54 o 
  -4   2   7     2656.62     2671.70     33.45 o 
  -3   2   7     1565.91     1531.01     20.46 o 
  -2   2   7      814.27      879.44     11.87 o 
  -1   2   7       21.73       29.50      1.50 o 
   0   2   7     3335.01     3471.84     48.54 o 
   1   2   7     1060.17     1007.16     16.80 o 
   2   2   7      273.34      247.73      5.44 o 
   3   2   7      252.60      278.98      6.29 o 
   4   2   7     1873.03     1783.30     28.53 o 
   5   2   7      194.76      183.80      4.10 o 
   6   2   7       53.08       66.08      3.22 o 
   7   2   7      170.94      184.56      4.84 o 
   8   2   7      307.15      281.60      6.54 o 
   9   2   7       13.14       12.29      2.46 o 
  10   2   7      119.94      134.76      4.54 o 
  11   2   7       33.04       35.87      3.40 o 
  12   2   7       24.02       18.89      3.55 o 
  13   2   7        0.96       -3.46      3.64 o 
  14   2   7       31.97       43.66      5.42 o 
 -16   3   7        2.62        4.35      3.55 o 
 -15   3   7       34.68       33.47      3.38 o 
 -14   3   7        9.81        4.84      3.10 o 
 -13   3   7       28.05       34.95      3.01 o 
 -12   3   7      272.85      252.25      5.42 o 
 -11   3   7       90.70       89.30      3.30 o 
 -10   3   7        2.04        2.40      1.81 o 
  -9   3   7      629.08      586.52      9.26 o 
  -8   3   7     1406.51     1287.86     18.75 o 
  -7   3   7       16.43       20.21      1.85 o 
  -6   3   7      236.34      215.83      4.17 o 
  -5   3   7     1771.58     1727.67     28.60 o 
  -4   3   7     1365.20     1382.26     23.09 o 
  -3   3   7        0.36        3.71      1.75 o 
  -2   3   7     1423.54     1386.84     21.40 o 
  -1   3   7     1750.52     1732.44     24.53 o 
   0   3   7       56.65       71.51      2.09 o 
   1   3   7        0.85        1.06      1.41 o 
   2   3   7     1923.21     1926.93     28.94 o 
   3   3   7      765.25      735.34     15.94 o 
   4   3   7      259.67      278.05      5.30 o 
   5   3   7       22.54       27.58      1.98 o 
   6   3   7      927.73      861.33     13.54 o 
   7   3   7       64.42       68.74      4.11 o 
   8   3   7      293.90      249.94     12.04 o 
   9   3   7       24.96       24.21      3.38 o 
  10   3   7      142.56      120.07      4.24 o 
  11   3   7        2.73        1.74      4.14 o 
  12   3   7       76.65       70.48      5.44 o 
  13   3   7        3.93       -5.97      5.97 o 
 -15   4   7        0.19       -0.19      4.01 o 
 -14   4   7        9.39       10.37      3.40 o 
 -13   4   7      239.14      263.68      5.95 o 
 -12   4   7       21.80       16.69      3.02 o 
 -11   4   7       77.05       83.72      3.91 o 
 -10   4   7      197.92      178.46      4.46 o 
  -9   4   7      278.71      297.62      6.70 o 
  -8   4   7       64.61       68.13      3.26 o 
  -7   4   7      635.44      652.33     11.73 o 
  -6   4   7      890.57      843.45     14.71 o 
  -5   4   7        0.00        0.39      2.28 o 
  -4   4   7     1201.31     1221.46     20.64 o 
  -3   4   7     1188.70     1190.11     20.17 o 
  -2   4   7      859.12      829.07     14.37 o 
  -1   4   7      343.54      345.79      9.10 o 
   0   4   7     2062.54     2035.82     36.51 o 
   1   4   7      914.07      862.56     14.78 o 
   2   4   7      285.28      279.89     10.21 o 
   3   4   7      631.08      585.79      9.55 o 
   4   4   7      616.05      598.94     11.71 o 
   5   4   7      226.65      236.09      4.95 o 
   6   4   7       11.58       16.07      2.39 o 
   7   4   7      349.72      365.04      9.39 o 
   8   4   7       55.46       39.29      3.59 o 
   9   4   7        2.94        2.58      3.12 o 
  10   4   7       19.28       15.39      3.83 o 
  11   4   7       62.79       80.26      4.94 o 
 -13   5   7       44.65       57.97      5.37 o 
 -12   5   7       17.21       21.15      3.93 o 
 -11   5   7      109.94      128.90      5.19 o 
 -10   5   7       48.86       41.05      3.66 o 
  -9   5   7      517.81      539.56     10.48 o 
  -8   5   7      119.81      128.61      4.83 o 
  -7   5   7      188.06      199.47      5.55 o 
  -6   5   7       39.59       42.95      6.51 o 
  -5   5   7     1465.61     1491.62     28.05 o 
  -4   5   7      147.58      148.52      4.53 o 
  -3   5   7       13.13        9.92      2.92 o 
  -2   5   7      133.07      140.42      6.25 o 
  -1   5   7     1338.39     1301.17     23.96 o 
   0   5   7        1.82        0.06      3.46 o 
   1   5   7      127.69      145.66      5.05 o 
   2   5   7      206.06      168.23      5.31 o 
   3   5   7      417.92      422.82      9.22 o 
   4   5   7       28.47       23.02      4.24 o 
   5   5   7      216.89      214.49      8.90 o 
   6   5   7       84.82       76.95      3.76 o 
   7   5   7       37.62       46.43      3.88 o 
   8   5   7        7.86        8.86      3.56 o 
   9   5   7       65.53       58.96      7.13 o 
 -10   6   7        8.95       10.67      3.93 o 
  -9   6   7       75.26       76.63      4.34 o 
  -8   6   7        3.70        2.21      3.60 o 
  -7   6   7       66.80       72.08      4.05 o 
  -6   6   7       20.01       24.24      3.52 o 
  -5   6   7       40.96       43.60      3.91 o 
  -4   6   7        9.60        4.84      3.49 o 
  -3   6   7      280.58      282.97      8.13 o 
  -2   6   7       33.52       26.38      3.52 o 
  -1   6   7        5.02        3.71      2.25 o 
   0   6   7       11.64        6.41      4.74 o 
   1   6   7      213.67      214.07      8.27 o 
   2   6   7       16.25       14.22      4.42 o 
   3   6   7       46.21       59.02      5.55 o 
   4   6   7       11.60       14.07      5.30 o 
   5   6   7       31.70       25.18      5.92 o 
   6   6   7        8.27        4.67      5.38 o 
 -16   0   8       30.97       22.55      5.21 o 
 -14   0   8      328.62      295.88     12.01 o 
 -12   0   8      795.39      807.04     15.36 o 
 -10   0   8     2527.04     2555.25     45.61 o 
  -8   0   8     4168.22     4375.72     77.21 o 
  -6   0   8     8935.08     9022.63    208.81 o 
  -4   0   8     3235.38     2931.16    112.90 o 
  -2   0   8    12109.59    11632.11    204.31 o 
   0   0   8       84.21      171.43     10.39 o 
   2   0   8     4518.57     4612.87     81.39 o 
   4   0   8      199.73      209.57      5.15 o 
   6   0   8      446.10      431.58     15.56 o 
   8   0   8      211.11      198.58      7.03 o 
  10   0   8        8.86       13.25      3.66 o 
  12   0   8       20.61       18.46      5.68 o 
  14   0   8        0.57       -6.46      6.46 o 
 -17   1   8       20.18       25.43      3.82 o 
 -16   1   8       62.19       59.30      3.52 o 
 -15   1   8       21.24       32.89      3.18 o 
 -14   1   8      196.61      189.21      4.84 o 
 -13   1   8       48.87       38.60      3.07 o 
 -12   1   8       49.04       46.14      2.81 o 
 -11   1   8       34.95       30.71      2.32 o 
 -10   1   8      272.48      268.19      5.02 o 
  -9   1   8        9.15       12.15      1.54 o 
  -8   1   8      369.81      432.33      6.11 o 
  -7   1   8      135.86       84.13      2.91 o 
  -6   1   8       30.97       30.82      2.44 o 
  -5   1   8      395.76      343.75      4.88 o 
  -4   1   8     3320.66     3488.14     45.62 o 
  -3   1   8      103.38       89.89      2.02 o 
  -2   1   8      508.12      450.81      6.01 o 
  -1   1   8     1976.13     2009.77     30.40 o 
   0   1   8     3397.91     3429.18     45.25 o 
   1   1   8       32.91       56.74      1.67 o 
   2   1   8     1470.57     1313.35     19.82 o 
   3   1   8     1152.43     1137.18     17.26 o 
   4   1   8      969.30      982.40     14.11 o 
   5   1   8       83.97       84.80      2.68 o 
   6   1   8      871.30      825.58     15.24 o 
   7   1   8      194.64      191.72      5.58 o 
   8   1   8      186.29      179.74      4.71 o 
   9   1   8       15.41       17.18      2.71 o 
  10   1   8      236.57      225.91      5.70 o 
  11   1   8       20.40       10.95      3.23 o 
  12   1   8       40.30       33.39      3.59 o 
  13   1   8        1.30       -3.57      3.68 o 
 -17   2   8       26.35       26.42      4.25 o 
 -16   2   8       46.31       55.76      3.73 o 
 -15   2   8       70.60       65.02      3.39 o 
 -14   2   8       47.62       59.43      3.20 o 
 -13   2   8      320.63      322.81      6.22 o 
 -12   2   8      211.06      213.31      4.79 o 
 -11   2   8      186.21      190.72      4.36 o 
 -10   2   8      217.54      198.04      4.29 o 
  -9   2   8     1586.97     1410.14     23.75 o 
  -8   2   8      317.43      274.78      4.99 o 
  -7   2   8      659.07      584.79      9.51 o 
  -6   2   8      328.71      350.23     12.67 o 
  -5   2   8     3398.35     3379.84     47.40 o 
  -4   2   8      293.63      357.38     11.10 o 
  -3   2   8     2389.58     2391.20     31.79 o 
  -2   2   8      175.70      154.80      3.02 o 
  -1   2   8     1833.64     1804.57     25.51 o 
   0   2   8       89.90       72.28      2.29 o 
   1   2   8     2516.90     2460.71     43.84 o 
   2   2   8      331.14      323.99      5.58 o 
   3   2   8      133.89      132.25      3.34 o 
   4   2   8       66.07       61.28      2.25 o 
   5   2   8      623.52      621.02      9.92 o 
   6   2   8      248.96      220.71      7.83 o 
   7   2   8        0.36       -1.94      1.94 o 
   8   2   8       15.53       12.83      3.03 o 
   9   2   8       41.20       60.01      3.30 o 
  10   2   8       54.63       39.91      4.76 o 
  11   2   8        3.69       -0.28      3.31 o 
  12   2   8        0.74        1.17      3.63 o 
  13   2   8        0.45       -1.63      3.95 o 
 -16   3   8        3.11        1.55      3.78 o 
 -15   3   8       18.82       23.05      3.47 o 
 -14   3   8       48.79       48.58      3.37 o 
 -13   3   8        0.22        3.04      2.76 o 
 -12   3   8       17.45       19.68      2.66 o 
 -11   3   8      182.94      177.75      5.45 o 
 -10   3   8      253.72      259.05      5.25 o 
  -9   3   8       94.73       93.14      3.07 o 
  -8   3   8       66.41       78.14     11.82 o 
  -7   3   8      793.00      797.58     12.91 o 
  -6   3   8      391.21      360.91      7.16 o 
  -5   3   8      603.41      585.65     10.55 o 
  -4   3   8      188.32      173.72      4.47 o 
  -3   3   8      937.78      961.75     16.44 o 
  -2   3   8      192.58      311.97     14.65 o 
  -1   3   8     1298.17     1293.99     19.66 o 
   0   3   8      273.24      294.87      5.25 o 
   1   3   8      114.31      110.92      3.03 o 
   2   3   8      355.94      344.47     10.12 o 
   3   3   8     1021.94      907.35     14.08 o 
   4   3   8       16.12       24.67      2.02 o 
   5   3   8       64.67       57.74      2.45 o 
   6   3   8      105.80      106.77      3.88 o 
   7   3   8      345.61      316.64     10.02 o 
   8   3   8        5.06        4.84      2.31 o 
   9   3   8       86.89       90.88      6.84 o 
  10   3   8       31.09       27.35      3.45 o 
  11   3   8       61.40       73.40      4.49 o 
  12   3   8       16.48       16.96      5.03 o 
 -14   4   8        1.77        7.56      3.33 o 
 -13   4   8       83.89       98.44      4.21 o 
 -12   4   8       36.59       31.15      3.17 o 
 -11   4   8       19.20       22.34      3.48 o 
 -10   4   8       71.68       72.48      3.68 o 
  -9   4   8      146.56      154.89      5.36 o 
  -8   4   8      102.43       90.47      3.62 o 
  -7   4   8        2.15        2.14      2.91 o 
  -6   4   8      718.54      664.79     11.98 o 
  -5   4   8      111.64      103.91      3.75 o 
  -4   4   8       18.79       24.97      2.46 o 
  -3   4   8      196.25      207.49      5.11 o 
  -2   4   8     1752.57     1627.81     29.63 o 
  -1   4   8       92.88      100.47      4.37 o 
   0   4   8      145.03      127.95      4.36 o 
   1   4   8      587.07      610.28     13.56 o 
   2   4   8     1102.36     1072.03     16.60 o 
   3   4   8       44.19       52.69      2.44 o 
   4   4   8      278.11      310.74      7.09 o 
   5   4   8      387.65      400.85      7.21 o 
   6   4   8      191.36      181.03      4.54 o 
   7   4   8        1.12        0.25      2.53 o 
   8   4   8       96.58       92.66      4.19 o 
   9   4   8       35.96       31.57      3.92 o 
  10   4   8        9.78        4.65      4.00 o 
  11   4   8        1.65       -2.88      5.50 o 
 -12   5   8       56.54       65.51      4.58 o 
 -11   5   8        0.24       -1.19      3.71 o 
 -10   5   8      108.39      102.85      4.47 o 
  -9   5   8       21.31       27.22      3.60 o 
  -8   5   8      386.46      385.33      8.26 o 
  -7   5   8       33.54       37.59      3.31 o 
  -6   5   8      236.41      211.96      6.23 o 
  -5   5   8       20.00       20.53      3.06 o 
  -4   5   8      782.22      761.00     14.87 o 
  -3   5   8      122.85      120.85      4.80 o 
  -2   5   8      167.91      169.97      5.38 o 
  -1   5   8        1.27        4.78      3.01 o 
   0   5   8      619.53      624.17     12.42 o 
   1   5   8      127.44      122.89      4.77 o 
   2   5   8        1.57        1.27      3.19 o 
   3   5   8        1.15        2.96      3.19 o 
   4   5   8      163.46      171.24      7.26 o 
   5   5   8       10.91        4.77      4.05 o 
   6   5   8       79.63       75.81      4.05 o 
   7   5   8        0.98       -1.55      3.49 o 
   8   5   8       30.43       25.09      3.65 o 
  -9   6   8        7.59        3.30      3.66 o 
  -8   6   8       36.75       45.37      3.98 o 
  -7   6   8       58.22       57.97      7.16 o 
  -6   6   8       19.75       14.14      3.85 o 
  -5   6   8       16.03       17.61      3.62 o 
  -4   6   8       17.99       20.13      4.92 o 
  -3   6   8       98.73       97.05      4.58 o 
  -2   6   8       89.69       87.42      4.51 o 
  -1   6   8       13.70       14.64      3.70 o 
   0   6   8       25.94       19.72      4.30 o 
   1   6   8       48.08       43.61      5.10 o 
   2   6   8      211.27      194.90      8.08 o 
   3   6   8        4.55        7.25      4.58 o 
   4   6   8       52.06       47.27      6.22 o 
   5   6   8        4.75        7.44      4.93 o 
 -17   0   9       24.02       20.79      6.08 o 
 -15   0   9      175.96      199.36      8.65 o 
 -13   0   9      159.31      168.58      7.48 o 
 -11   0   9     1104.18     1025.40     19.08 o 
  -9   0   9      780.89      777.06     14.94 o 
  -7   0   9     2301.30     2095.64     49.30 o 
  -5   0   9     1556.90     1330.51     31.15 o 
  -3   0   9     1528.95     1606.96     31.63 o 
  -1   0   9     1886.12     1948.43     34.62 o 
   1   0   9      113.01       84.89      3.71 o 
   3   0   9     1185.98     1153.82     22.99 o 
   5   0   9      152.56      103.23      9.20 o 
   7   0   9      195.63      202.94      5.90 o 
   9   0   9      129.02      149.47      7.92 o 
  11   0   9        3.76        6.53      6.91 o 
  13   0   9        7.90        6.39      5.99 o 
 -17   1   9        2.41        6.85      4.11 o 
 -16   1   9       21.72       21.37      3.55 o 
 -15   1   9        5.99        6.49      3.15 o 
 -14   1   9       47.79       47.52      2.98 o 
 -13   1   9       23.49       32.38      2.86 o 
 -12   1   9       21.00       28.19      2.50 o 
 -11   1   9      175.37      191.10      4.37 o 
 -10   1   9      313.48      325.19      5.79 o 
  -9   1   9       69.75       58.67      2.18 o 
  -8   1   9       91.61       86.18      2.64 o 
  -7   1   9     1783.99     1678.62     21.34 o 
  -6   1   9      467.63      483.57      6.65 o 
  -5   1   9       56.56       67.87      1.94 o 
  -4   1   9      484.89      521.33      7.00 o 
  -3   1   9     4761.92     4832.93     60.31 o 
  -2   1   9      554.52      574.39      8.52 o 
  -1   1   9        0.99        7.41      1.62 o 
   0   1   9      696.52      680.44     10.67 o 
   1   1   9     4136.59     4072.51     60.83 o 
   2   1   9      938.54      974.37     23.19 o 
   3   1   9       75.01       84.08      2.67 o 
   4   1   9      599.49      565.76      9.03 o 
   5   1   9     1255.51     1143.88     18.75 o 
   6   1   9      392.96      566.45     17.40 o 
   7   1   9       89.74       80.13      7.35 o 
   8   1   9      190.93      168.11      5.73 o 
   9   1   9      120.14      102.15      3.82 o 
  10   1   9        3.15        4.27      3.05 o 
  11   1   9       17.20       17.97      3.40 o 
  12   1   9       24.84       24.38      3.82 o 
  13   1   9        4.75        2.45      4.62 o 
 -16   2   9       22.43       27.85      3.53 o 
 -15   2   9       21.70       19.72      3.30 o 
 -14   2   9       85.05       87.17      3.52 o 
 -13   2   9        0.14        2.27      2.68 o 
 -12   2   9      431.56      400.81      7.09 o 
 -11   2   9      309.58      307.04      5.85 o 
 -10   2   9       22.89       28.21      2.80 o 
  -9   2   9        0.86        4.44      2.13 o 
  -8   2   9     1409.02     1409.76     21.67 o 
  -7   2   9      961.24      959.02     16.15 o 
  -6   2   9      188.38      174.51      3.75 o 
  -5   2   9       53.93       58.40      2.07 o 
  -4   2   9     1633.86     1678.85     23.71 o 
  -3   2   9      516.90      497.12      8.09 o 
  -2   2   9      707.28      629.01      9.36 o 
  -1   2   9      143.13      135.05      2.95 o 
   0   2   9      893.49      901.40     13.88 o 
   1   2   9        6.84        9.03      1.57 o 
   2   2   9     1072.96     1046.34     17.12 o 
   3   2   9       33.62       24.96      1.80 o 
   4   2   9      186.81      182.20      3.91 o 
   5   2   9        9.06       13.01      2.03 o 
   6   2   9      677.09      700.29     11.24 o 
   7   2   9        2.53        1.84      2.28 o 
   8   2   9      136.99      161.43     15.41 o 
   9   2   9        0.96       -0.08      2.96 o 
  10   2   9      140.98      139.11      5.06 o 
  11   2   9        1.48       -3.24      3.46 o 
  12   2   9       18.39        6.56      3.88 o 
 -15   3   9       35.69       38.97      3.59 o 
 -14   3   9       32.01       35.00      3.31 o 
 -13   3   9       47.30       60.99      3.34 o 
 -12   3   9       15.97       16.60      2.54 o 
 -11   3   9      145.17      151.47      4.32 o 
 -10   3   9      404.25      381.90      6.81 o 
  -9   3   9       43.67       39.43      3.38 o 
  -8   3   9       75.86       82.47      3.37 o 
  -7   3   9      100.69       97.93      3.56 o 
  -6   3   9     1262.59     1178.05     20.04 o 
  -5   3   9        7.57        8.33      2.21 o 
  -4   3   9      605.13      596.33     10.70 o 
  -3   3   9        5.51        5.78      2.11 o 
  -2   3   9     1210.83     1195.25     21.91 o 
  -1   3   9        6.21       11.09      1.72 o 
   0   3   9     1062.36     1046.43     16.09 o 
   1   3   9       22.06       16.17      1.89 o 
   2   3   9      322.71      307.68      6.63 o 
   3   3   9        7.94        8.94      1.89 o 
   4   3   9      829.15      800.36     14.69 o 
   5   3   9        7.34        8.60      2.15 o 
   6   3   9        2.15        2.29      2.35 o 
   7   3   9       59.91       57.41      4.90 o 
   8   3   9      251.61      212.41     11.50 o 
   9   3   9       19.81       11.56      3.03 o 
  10   3   9       18.90       22.93      3.55 o 
  11   3   9       26.66       37.75      4.59 o 
 -14   4   9        1.47        2.77      4.17 o 
 -13   4   9       21.86       22.53      4.07 o 
 -12   4   9       73.07       79.49      4.46 o 
 -11   4   9       56.29       60.00      4.06 o 
 -10   4   9        4.81        1.04      3.21 o 
  -9   4   9      250.30      254.06      6.44 o 
  -8   4   9      298.10      306.38      7.77 o 
  -7   4   9        1.70       -2.51      2.77 o 
  -6   4   9        1.67       -2.75      2.75 o 
  -5   4   9      810.61      784.47     15.15 o 
  -4   4   9      477.19      518.22     10.68 o 
  -3   4   9       94.88       89.63      3.82 o 
  -2   4   9      216.34      264.97      6.72 o 
  -1   4   9     1140.46     1152.63     21.37 o 
   0   4   9      159.51      162.51      5.19 o 
   1   4   9      169.88      199.82      6.32 o 
   2   4   9      197.38      195.80      4.49 o 
   3   4   9      720.79      701.99     11.37 o 
   4   4   9        7.48        3.10      1.45 o 
   5   4   9      108.01      113.79      3.81 o 
   6   4   9       91.72       85.16      3.25 o 
   7   4   9      139.03      159.90      4.68 o 
   8   4   9       19.76       19.04      4.62 o 
   9   4   9       20.59       13.48      4.43 o 
  10   4   9       10.95        8.75      4.30 o 
 -12   5   9        0.24       -1.19      4.35 o 
 -11   5   9       74.35       84.54      4.42 o 
 -10   5   9       37.78       41.13      4.05 o 
  -9   5   9      307.13      301.60      7.27 o 
  -8   5   9        0.43        1.77      3.35 o 
  -7   5   9      468.69      482.84     10.62 o 
  -6   5   9       36.38       48.01      3.86 o 
  -5   5   9      281.43      274.50      7.19 o 
  -4   5   9        7.96        7.53      3.42 o 
  -3   5   9      789.97      816.83     15.87 o 
  -2   5   9        1.29       -3.34      3.34 o 
  -1   5   9       23.16       20.74      3.32 o 
   0   5   9       31.27       38.48      3.45 o 
   1   5   9      366.26      371.22      8.58 o 
   2   5   9       48.84       42.87      4.82 o 
   3   5   9       34.92       34.88      3.80 o 
   4   5   9       16.22        9.59      3.76 o 
   5   5   9       38.79       33.98      4.94 o 
   6   5   9       15.18       11.34      4.10 o 
   7   5   9       49.37       39.96      4.20 o 
   8   5   9       15.31        9.07      4.27 o 
  -8   6   9       10.45       18.50      4.23 o 
  -7   6   9      150.11      139.76      5.78 o 
  -6   6   9       25.76       29.72      4.26 o 
  -5   6   9      361.82      387.11     10.37 o 
  -4   6   9       13.35        9.72      4.40 o 
  -3   6   9       38.09       26.00      3.83 o 
  -2   6   9      175.85      190.29      6.45 o 
  -1   6   9      451.97      450.86     11.38 o 
   0   6   9        3.60        6.09      4.28 o 
   1   6   9        7.81       11.45      5.25 o 
   2   6   9      164.72      175.45      7.93 o 
   3   6   9      160.53      166.46      8.09 o 
   4   6   9        0.64       -2.29      7.51 o 
 -16   0  10        2.97       -1.80      5.79 o 
 -14   0  10      175.13      178.66      8.27 o 
 -12   0  10       92.68       81.24      6.27 o 
 -10   0  10     1081.49     1045.15     22.08 o 
  -8   0  10      360.63      312.59      6.85 o 
  -6   0  10     2388.94     1676.73     66.77 o 
  -4   0  10      955.02      960.67     17.51 o 
  -2   0  10      597.24      547.35     10.36 o 
   0   0  10     1246.17     1220.64     21.94 o 
   2   0  10      254.02      261.54      6.23 o 
   4   0  10      899.29      878.53     22.62 o 
   6   0  10      578.41      540.17     16.59 o 
   8   0  10      232.22      246.43      9.67 o 
  10   0  10      217.74      218.66      9.84 o 
  12   0  10       73.93       71.35      7.14 o 
 -17   1  10        7.60       12.23      5.76 o 
 -16   1  10       54.33       64.57      4.22 o 
 -15   1  10       27.38       33.30      4.28 o 
 -14   1  10       38.28       41.92      3.20 o 
 -13   1  10       50.28       60.49      3.07 o 
 -12   1  10      164.81      160.91      4.39 o 
 -11   1  10      117.03      106.94      3.52 o 
 -10   1  10      430.54      385.36      7.16 o 
  -9   1  10      403.41      357.53     11.69 o 
  -8   1  10      371.78      391.48      6.11 o 
  -7   1  10        4.28        4.43      1.54 o 
  -6   1  10     2886.25     2836.09     35.66 o 
  -5   1  10     1475.55     1380.20     18.48 o 
  -4   1  10      710.73      802.61     10.49 o 
  -3   1  10      707.34      632.64      8.41 o 
  -2   1  10     6625.26     6484.21     97.66 o 
  -1   1  10     1190.17     1252.16     19.25 o 
   0   1  10      611.37      695.13     11.82 o 
   1   1  10     1492.46     1427.61     23.45 o 
   2   1  10     4289.49     4091.21     60.77 o 
   3   1  10      175.53      184.95      3.95 o 
   4   1  10      226.57      245.29      5.09 o 
   5   1  10      439.23      445.95      8.12 o 
   6   1  10      969.16      923.77     18.85 o 
   7   1  10        4.71        2.80      2.39 o 
   8   1  10       56.73       52.50      5.97 o 
   9   1  10       20.42       24.76      3.21 o 
  10   1  10       76.52       68.37      4.13 o 
  11   1  10        0.12       -3.07      3.97 o 
  12   1  10        4.46        5.73      4.47 o 
 -16   2  10        1.90        4.49      3.28 o 
 -15   2  10        4.93        6.12      3.24 o 
 -14   2  10       71.62       84.33      3.61 o 
 -13   2  10       99.56      109.84      3.75 o 
 -12   2  10       15.60       18.38      3.34 o 
 -11   2  10      388.08      401.02      8.30 o 
 -10   2  10      271.84      263.66      6.07 o 
  -9   2  10      257.92      245.60      5.17 o 
  -8   2  10       21.47       19.68      2.13 o 
  -7   2  10     2051.22     1931.10     27.68 o 
  -6   2  10      310.43      298.27      8.65 o 
  -5   2  10       14.19       22.30      2.38 o 
  -4   2  10       88.57       99.54      2.98 o 
  -3   2  10     2232.47     2062.13     29.22 o 
  -2   2  10      162.32      237.44      5.45 o 
  -1   2  10      602.89      597.14      9.58 o 
   0   2  10        9.37        7.78      1.90 o 
   1   2  10      236.81      232.22      4.57 o 
   2   2  10      150.46      158.46      4.65 o 
   3   2  10      914.75      895.23     13.96 o 
   4   2  10      243.80      250.69      4.95 o 
   5   2  10       72.35       81.58      2.82 o 
   6   2  10      188.27      199.15      4.99 o 
   7   2  10      278.98      263.29      8.35 o 
   8   2  10      158.05      159.46      5.90 o 
   9   2  10       80.30       74.76      3.80 o 
  10   2  10       84.00       87.95      4.11 o 
  11   2  10       30.02       31.06      3.95 o 
 -15   3  10       51.90       68.00      4.88 o 
 -14   3  10        8.74        8.45      3.18 o 
 -13   3  10       33.97       34.05      2.97 o 
 -12   3  10       66.29       60.09      3.51 o 
 -11   3  10       47.65       57.63      3.67 o 
 -10   3  10       10.58        4.55      3.10 o 
  -9   3  10      455.86      448.45      9.02 o 
  -8   3  10      127.11      121.17      5.84 o 
  -7   3  10       52.47       63.54      3.11 o 
  -6   3  10       96.42      146.64      5.07 o 
  -5   3  10     1722.01     1674.54     28.08 o 
  -4   3  10        3.86        6.80      2.32 o 
  -3   3  10      652.02      656.79     12.84 o 
  -2   3  10       41.12       56.71      3.38 o 
  -1   3  10     1854.67     1764.49     31.95 o 
   0   3  10      314.33      312.16      5.70 o 
   1   3  10      761.46      737.69     11.72 o 
   2   3  10       15.13       11.08      2.52 o 
   3   3  10      492.93      449.94      7.66 o 
   4   3  10      186.03      171.08      4.24 o 
   5   3  10      197.47      178.45      4.40 o 
   6   3  10       92.61       84.30      4.71 o 
   7   3  10        9.31        9.99      2.63 o 
   8   3  10       35.41       35.57      7.54 o 
   9   3  10       10.22        5.67      4.15 o 
  10   3  10       25.51       27.01      3.68 o 
 -13   4  10       24.59       30.82      4.08 o 
 -12   4  10       54.41       60.43      4.36 o 
 -11   4  10      223.09      207.69      6.22 o 
 -10   4  10       71.88       60.39      3.99 o 
  -9   4  10       71.56       81.81      4.01 o 
  -8   4  10      345.76      307.70      7.03 o 
  -7   4  10      365.09      368.20      7.76 o 
  -6   4  10       88.58       75.26      3.48 o 
  -5   4  10       53.78       57.43      3.60 o 
  -4   4  10      861.58      847.68     16.32 o 
  -3   4  10      144.19      145.69      5.22 o 
  -2   4  10       26.15       32.29      3.35 o 
  -1   4  10        1.51       -0.09      3.02 o 
   0   4  10      735.77      734.29     14.23 o 
   1   4  10       23.30       20.48      3.48 o 
   2   4  10       29.99       27.16      3.15 o 
   3   4  10       96.13       87.46      3.05 o 
   4   4  10      203.63      230.97      6.36 o 
   5   4  10        4.66        9.12      2.51 o 
   6   4  10       11.21        9.94      2.84 o 
   7   4  10       89.65       89.52      4.05 o 
   8   4  10       19.03       20.97      3.34 o 
   9   4  10        5.49        2.11      4.57 o 
 -11   5  10        5.92        8.72      3.90 o 
 -10   5  10       68.29       69.47      4.47 o 
  -9   5  10        8.58        8.38      3.59 o 
  -8   5  10       83.11       69.36      3.99 o 
  -7   5  10       13.95       10.13      3.92 o 
  -6   5  10      303.33      296.23      7.68 o 
  -5   5  10        3.40        1.65      3.49 o 
  -4   5  10       55.35       63.93      4.38 o 
  -3   5  10       20.95       23.81      3.59 o 
  -2   5  10      456.99      423.49      9.49 o 
  -1   5  10       12.44       18.66      3.57 o 
   0   5  10        2.76        6.71      3.41 o 
   1   5  10        0.27        0.04      3.46 o 
   2   5  10      236.58      228.77      6.80 o 
   3   5  10       46.95       60.06      4.23 o 
   4   5  10       41.42       41.21      3.92 o 
   5   5  10       11.08        7.17      4.82 o 
   6   5  10       35.07       48.62      5.47 o 
  -7   6  10        0.96       -0.90      4.47 o 
  -6   6  10       78.54       72.65      5.44 o 
  -5   6  10       28.38       34.41      4.22 o 
  -4   6  10      182.35      189.99      7.26 o 
  -3   6  10       10.99        5.79      4.05 o 
  -2   6  10       47.75       52.55      4.90 o 
  -1   6  10       85.94       92.56      5.85 o 
   0   6  10      158.39      170.79      6.91 o 
   1   6  10       24.19       16.95      4.37 o 
   2   6  10        3.41       -3.57      8.89 o 
 -15   0  11       42.77       55.47      6.01 o 
 -13   0  11      280.28      297.01      9.87 o 
 -11   0  11        0.62        4.71      2.68 o 
  -9   0  11      655.08      650.29     12.67 o 
  -7   0  11      368.39      276.08      9.55 o 
  -5   0  11      238.45      181.98      4.83 o 
  -3   0  11     1289.90     1208.93     21.94 o 
  -1   0  11       10.33        9.70      1.88 o 
   1   0  11     1837.83     1844.04     36.38 o 
   3   0  11      146.99      133.29      8.20 o 
   5   0  11     1085.21     1065.65     30.47 o 
   7   0  11      125.60      129.63      7.22 o 
   9   0  11      245.11      233.63      9.99 o 
  11   0  11       25.27       30.03      6.54 o 
 -16   1  11       20.31       22.17      4.37 o 
 -15   1  11       71.08       79.26      4.00 o 
 -14   1  11       28.05       32.60      3.10 o 
 -13   1  11       26.66       25.89      2.87 o 
 -12   1  11      179.84      164.73      4.47 o 
 -11   1  11      685.69      713.23     11.12 o 
 -10   1  11       16.02       26.25      2.42 o 
  -9   1  11      562.63      566.99     12.12 o 
  -8   1  11      609.58      592.25      8.78 o 
  -7   1  11     1822.73     1719.48     21.95 o 
  -6   1  11      111.14      145.24      5.09 o 
  -5   1  11     1762.20     1715.77     22.87 o 
  -4   1  11      966.38     1080.21     14.79 o 
  -3   1  11     2039.33     1899.67     31.41 o 
  -2   1  11      535.89      715.43     26.08 o 
  -1   1  11     1581.32     1511.49     27.10 o 
   0   1  11      929.17      911.27     14.11 o 
   1   1  11      948.70      895.67     15.08 o 
   2   1  11      257.99      280.22      5.24 o 
   3   1  11      516.70      515.43      9.11 o 
   4   1  11      305.52      288.56      5.90 o 
   5   1  11      109.50       82.32      3.18 o 
   6   1  11      134.91      159.50      5.67 o 
   7   1  11       56.82       46.40      3.66 o 
   8   1  11       24.87       18.22      3.26 o 
   9   1  11        0.53        0.77      3.82 o 
  10   1  11       24.47       27.19      4.19 o 
  11   1  11        1.51        1.04      4.37 o 
 -16   2  11       48.78       54.29      4.66 o 
 -15   2  11       19.30       24.07      3.46 o 
 -14   2  11      118.61      124.82      4.10 o 
 -13   2  11       34.03       31.99      2.95 o 
 -12   2  11      135.41      117.25      3.91 o 
 -11   2  11       54.56       56.90      3.07 o 
 -10   2  11      586.94      524.50      9.20 o 
  -9   2  11       62.42       68.49      3.07 o 
  -8   2  11       93.66      108.43      6.67 o 
  -7   2  11        3.30        4.85      2.62 o 
  -6   2  11     1091.48     1023.40     19.11 o 
  -5   2  11        4.79       10.69      2.25 o 
  -4   2  11       56.68       65.96      2.31 o 
  -3   2  11      178.98      197.65      3.99 o 
  -2   2  11      916.09      947.74     14.73 o 
  -1   2  11       88.86       90.46      3.00 o 
   0   2  11      507.63      526.51     10.40 o 
   1   2  11      476.96      467.43      8.39 o 
   2   2  11      443.12      423.89      7.26 o 
   3   2  11      106.92      114.27      3.64 o 
   4   2  11     1004.22      902.12     14.62 o 
   5   2  11      308.99      285.13      6.07 o 
   6   2  11       70.64       61.94      4.64 o 
   7   2  11       14.02       12.00      2.69 o 
   8   2  11      351.20      354.23      9.07 o 
   9   2  11       82.49       75.92      4.17 o 
  10   2  11       13.83       16.09      3.77 o 
 -15   3  11        1.88       12.83      5.55 o 
 -14   3  11       23.75       30.24      4.34 o 
 -13   3  11        8.22       10.14      3.80 o 
 -12   3  11      136.94      161.13      5.73 o 
 -11   3  11        0.44        2.88      3.41 o 
 -10   3  11       37.76       46.66      4.06 o 
  -9   3  11        0.35        4.52      3.10 o 
  -8   3  11     1073.69     1043.72     18.19 o 
  -7   3  11       75.23       71.53      4.63 o 
  -6   3  11       20.23       22.53      2.87 o 
  -5   3  11       14.77       15.95      3.22 o 
  -4   3  11     2327.08     2293.08     41.34 o 
  -3   3  11      172.65      156.67      4.97 o 
  -2   3  11      139.30      134.00      4.74 o 
  -1   3  11       54.45       48.88      3.09 o 
   0   3  11     1701.61     1692.74     25.69 o 
   1   3  11       61.97       64.27      3.32 o 
   2   3  11      180.99      178.33      5.30 o 
   3   3  11       95.01      108.52      3.68 o 
   4   3  11      296.17      289.19      5.78 o 
   5   3  11        5.46       14.16      2.73 o 
   6   3  11       68.61       81.39      3.53 o 
   7   3  11       29.50       31.44      3.45 o 
   8   3  11       13.98       17.86      4.64 o 
   9   3  11        1.52       -1.36      4.05 o 
 -13   4  11      109.17      111.44      5.73 o 
 -12   4  11       99.65      103.29      4.76 o 
 -11   4  11       48.28       39.46      3.93 o 
 -10   4  11       31.85       38.44      3.94 o 
  -9   4  11      367.53      367.82      9.12 o 
  -8   4  11      178.32      156.78      5.31 o 
  -7   4  11      175.02      179.02      5.49 o 
  -6   4  11      176.59      192.90      6.90 o 
  -5   4  11      346.44      328.94      8.11 o 
  -4   4  11       11.90       16.52      3.41 o 
  -3   4  11      204.29      241.46      6.70 o 
  -2   4  11      180.12      174.88      6.55 o 
  -1   4  11       77.99       79.43      3.97 o 
   0   4  11      108.34      101.35      4.22 o 
   1   4  11      121.52      149.89      5.36 o 
   2   4  11       81.42       67.42      3.67 o 
   3   4  11        1.41        2.21      2.81 o 
   4   4  11      176.87      149.09     11.63 o 
   5   4  11       36.86       34.49      3.03 o 
   6   4  11       10.34        8.50      3.01 o 
   7   4  11       18.10       19.80      3.81 o 
   8   4  11       36.95       33.78      5.45 o 
 -10   5  11       14.31       15.08      4.12 o 
  -9   5  11       50.79       56.27      4.47 o 
  -8   5  11        3.31        3.81      4.46 o 
  -7   5  11       78.03       94.23      4.88 o 
  -6   5  11       49.84       44.34      4.34 o 
  -5   5  11      410.24      419.51      9.65 o 
  -4   5  11       29.96       29.30      3.89 o 
  -3   5  11       36.39       41.23      5.25 o 
  -2   5  11       49.04       48.41      6.10 o 
  -1   5  11      647.48      664.28     13.64 o 
   0   5  11       13.13        9.33      4.30 o 
   1   5  11        0.49        0.26      3.56 o 
   2   5  11       22.21       18.00      4.54 o 
   3   5  11      297.56      294.50      7.76 o 
   4   5  11        9.04       14.06      3.99 o 
   5   5  11        4.82       15.91      4.50 o 
  -5   6  11      175.80      164.45      8.99 o 
  -4   6  11        5.71        9.43      5.60 o 
  -3   6  11      143.89      196.00      8.64 o 
  -2   6  11       34.00       48.54      7.11 o 
  -1   6  11       58.55       67.29      8.16 o 
 -16   0  12       25.49       23.51      6.69 o 
 -14   0  12       29.60       25.42      5.35 o 
 -12   0  12      269.44      268.46      9.38 o 
 -10   0  12      421.75      438.17      9.39 o 
  -8   0  12     1621.69     1524.30     36.48 o 
  -6   0  12     6303.32     5965.49    105.52 o 
  -4   0  12     2782.21     3004.38     53.26 o 
  -2   0  12    13538.38    13509.05    237.56 o 
   0   0  12      859.72      929.59     26.69 o 
   2   0  12     6651.02     6339.05    192.48 o 
   6   0  12      796.08      710.40     21.34 o 
   8   0  12      106.30       85.32     19.87 o 
  10   0  12        6.82        8.56      6.17 o 
 -16   1  12        9.10        7.60      4.81 o 
 -15   1  12       12.08       15.42      4.04 o 
 -14   1  12      569.30      620.57     10.31 o 
 -13   1  12       74.76       91.43      3.48 o 
 -12   1  12       10.54       12.57      2.80 o 
 -11   1  12       36.46       44.06      3.41 o 
 -10   1  12     2712.91     2628.19     43.62 o 
  -9   1  12      342.21      366.83      7.03 o 
  -8   1  12       30.36       49.73      2.60 o 
  -7   1  12       56.85       63.14      2.27 o 
  -6   1  12     3708.23     3613.70     50.58 o 
  -5   1  12      262.52      238.82      4.76 o 
  -4   1  12      622.80      606.24      9.29 o 
  -3   1  12       19.13       20.84      3.67 o 
  -2   1  12      637.37      613.25     11.69 o 
  -1   1  12        0.95        4.43      2.10 o 
   0   1  12     1564.93     1595.61     24.19 o 
   1   1  12       28.29       39.80      2.25 o 
   2   1  12      333.37      349.80      6.68 o 
   3   1  12       49.48       45.35      2.62 o 
   4   1  12      750.48      701.22     12.08 o 
   5   1  12        9.83       15.47      2.68 o 
   6   1  12      547.31      542.18     12.15 o 
   7   1  12       20.90       22.00      3.82 o 
   8   1  12       95.22      107.13      5.07 o 
   9   1  12        3.46        0.82      4.14 o 
  10   1  12      140.61      138.25      6.41 o 
 -15   2  12       10.63       16.15      3.46 o 
 -14   2  12       23.29       35.64      3.42 o 
 -13   2  12        1.84        7.16      3.09 o 
 -12   2  12       15.78       21.16      3.34 o 
 -11   2  12        6.88       16.98      4.04 o 
 -10   2  12       22.04       24.88      4.71 o 
  -9   2  12      181.22      184.11      5.28 o 
  -8   2  12       33.87       36.73      3.19 o 
  -7   2  12        1.76        1.76      2.64 o 
  -6   2  12      454.54      454.38      8.80 o 
  -5   2  12     1166.85     1167.82     19.96 o 
  -4   2  12       58.63       66.72      3.40 o 
  -3   2  12       28.06       43.25      2.37 o 
  -2   2  12      915.21      818.04     12.96 o 
  -1   2  12     1415.04     1318.28     21.74 o 
   0   2  12        2.92        0.58      1.78 o 
   1   2  12        8.60       16.71      2.35 o 
   2   2  12      536.09      446.17      7.73 o 
   3   2  12      488.04      455.02      8.39 o 
   4   2  12       21.55       24.36      2.60 o 
   5   2  12       30.61       26.87      2.86 o 
   6   2  12      131.15      109.63      4.17 o 
   7   2  12       80.30       61.65      5.61 o 
   8   2  12       24.32       20.76      3.54 o 
   9   2  12       23.81       12.32      3.67 o 
 -14   3  12        0.66        8.33      3.98 o 
 -13   3  12       71.53       79.78      4.51 o 
 -12   3  12        5.75       12.14      3.79 o 
 -11   3  12      156.65      155.06      5.59 o 
 -10   3  12       14.61       17.70      3.38 o 
  -9   3  12      230.74      236.98      6.29 o 
  -8   3  12       15.36       11.84      3.07 o 
  -7   3  12      370.39      396.58      8.27 o 
  -6   3  12        2.37        2.03      3.37 o 
  -5   3  12      223.98      225.14      6.30 o 
  -4   3  12      198.21      192.70      5.94 o 
  -3   3  12      430.01      479.43     10.02 o 
  -2   3  12       18.73       33.38      3.60 o 
  -1   3  12       31.59       28.49      3.12 o 
   0   3  12      318.87      331.70      6.26 o 
   1   3  12      234.01      255.58      5.86 o 
   2   3  12      130.09      116.07      5.99 o 
   3   3  12        6.94       12.38      2.46 o 
   4   3  12      189.02      189.05      4.96 o 
   5   3  12       82.57       92.89      3.65 o 
   6   3  12       24.87       16.70      3.08 o 
   7   3  12       11.71       12.75      3.24 o 
   8   3  12       72.81       82.62      5.95 o 
 -12   4  12      151.91      154.21      5.82 o 
 -11   4  12       37.94       31.71      4.03 o 
 -10   4  12       39.06       64.28      4.79 o 
  -9   4  12       17.12       18.08      3.71 o 
  -8   4  12      437.84      371.93      9.07 o 
  -7   4  12       16.71       10.79      3.76 o 
  -6   4  12      147.83      152.84      5.78 o 
  -5   4  12       72.45       73.10      4.27 o 
  -4   4  12      477.84      436.98      9.76 o 
  -3   4  12       10.40       10.18      5.95 o 
  -2   4  12      344.80      323.36      7.85 o 
  -1   4  12      154.37      158.87      5.56 o 
   0   4  12      128.72      134.42      5.24 o 
   1   4  12        0.76        2.22      3.45 o 
   2   4  12      291.84      272.25      7.10 o 
   3   4  12      126.02      120.29      4.93 o 
   4   4  12       17.14       17.44      3.86 o 
   5   4  12       16.05       25.84      3.10 o 
   6   4  12      129.36      140.77      5.06 o 
  -9   5  12       13.21       12.85      7.46 o 
  -8   5  12      123.92      132.69      5.74 o 
  -7   5  12       45.15       59.09      4.59 o 
  -6   5  12       84.45       68.20      4.57 o 
  -5   5  12       49.21       46.83      4.98 o 
  -4   5  12      354.43      332.82      8.68 o 
  -3   5  12       23.95       31.40      4.23 o 
  -2   5  12      105.54      105.03      4.98 o 
  -1   5  12       61.02       54.76      4.48 o 
   0   5  12      487.02      465.43     12.06 o 
   1   5  12       59.79       71.25      4.71 o 
   2   5  12       53.48       61.06      4.35 o 
   3   5  12        9.86       14.89      4.09 o 
   4   5  12      252.38      248.51      8.38 o 
 -15   0  13       16.23       15.56      5.85 o 
 -13   0  13      109.20      120.30      7.03 o 
 -11   0  13       77.86       78.31      5.57 o 
  -9   0  13      701.32      647.97     18.88 o 
  -7   0  13      299.65      297.36      9.03 o 
  -5   0  13     1000.72     1025.45     20.94 o 
  -3   0  13      876.06      816.02     17.36 o 
  -1   0  13      435.35      408.93     13.29 o 
   1   0  13      967.06      910.43     26.31 o 
   3   0  13      130.66      131.31      8.29 o 
   5   0  13      224.02      213.14      9.52 o 
   7   0  13       21.79       25.37      5.71 o 
   9   0  13        5.31        0.19      6.18 o 
 -15   1  13        0.46        1.18      4.09 o 
 -14   1  13       42.99       55.79      3.86 o 
 -13   1  13      116.17      122.79      4.12 o 
 -12   1  13      252.94      248.56      5.60 o 
 -11   1  13        3.08        4.68      1.33 o 
 -10   1  13      366.53      375.15      6.81 o 
  -9   1  13      104.75      124.86      4.01 o 
  -8   1  13      287.48      271.13      6.41 o 
  -7   1  13       15.64       17.28      2.62 o 
  -6   1  13      777.57      765.39     12.38 o 
  -5   1  13       14.46       15.95      2.20 o 
  -4   1  13       69.97       91.23      8.32 o 
  -3   1  13        7.27        5.50      1.43 o 
  -2   1  13      623.46      627.93     10.25 o 
  -1   1  13       33.12       30.54      2.24 o 
   0   1  13       45.97       40.50      2.54 o 
   1   1  13       88.03       90.63      3.26 o 
   2   1  13      348.68      368.30      7.13 o 
   3   1  13        8.78        6.45      3.03 o 
   4   1  13      176.70      173.05      6.00 o 
   5   1  13      160.54      168.78      6.00 o 
   6   1  13      154.14      145.75     12.39 o 
   7   1  13        0.93        2.93      3.80 o 
   8   1  13       79.36       75.20      4.92 o 
   9   1  13       51.97       48.12      5.09 o 
 -14   2  13      253.36      274.06      7.33 o 
 -13   2  13       78.09       97.21      4.62 o 
 -12   2  13      158.97      158.13      6.01 o 
 -11   2  13       11.15       12.71      3.68 o 
 -10   2  13      417.62      368.95      8.18 o 
  -9   2  13      214.20      203.43      6.41 o 
  -8   2  13     1334.34     1257.77     21.62 o 
  -7   2  13       98.80       89.64      5.68 o 
  -6   2  13      193.66      179.12      5.32 o 
  -5   2  13      226.14      220.09      6.02 o 
  -4   2  13     2686.18     2552.90     45.89 o 
  -3   2  13      226.90      242.38      5.23 o 
  -2   2  13       58.67       72.76      3.08 o 
  -1   2  13       62.39       70.81      4.41 o 
   0   2  13     2093.17     2159.33     34.79 o 
   1   2  13      163.93      165.60      4.40 o 
   2   2  13       75.81       84.93      4.72 o 
   3   2  13        2.73        7.48      2.65 o 
   4   2  13      483.51      472.18      8.88 o 
   5   2  13       53.95       48.16      3.27 o 
   6   2  13       77.71       87.56      4.48 o 
   7   2  13        0.82        1.19      3.59 o 
   8   2  13       22.64       27.60      3.77 o 
 -13   3  13        0.74        4.44      4.04 o 
 -12   3  13      481.31      483.44     10.09 o 
 -11   3  13       36.48       34.96      4.55 o 
 -10   3  13      251.44      255.21      6.75 o 
  -9   3  13       26.64       25.88      3.57 o 
  -8   3  13      683.76      668.88     14.78 o 
  -7   3  13      139.94      125.02      5.12 o 
  -6   3  13      926.91      864.94     16.83 o 
  -5   3  13       86.59       87.63      4.34 o 
  -4   3  13      164.80      201.94      6.57 o 
  -3   3  13      149.80      166.49      5.68 o 
  -2   3  13     1133.09     1043.91     22.03 o 
  -1   3  13       83.64       76.60      3.81 o 
   0   3  13       50.36       48.81      3.40 o 
   1   3  13      100.22      110.30      3.77 o 
   2   3  13      540.41      490.40      9.63 o 
   3   3  13        8.00        4.44      2.14 o 
   4   3  13      187.02      173.44      5.08 o 
   5   3  13       38.17       47.43      3.38 o 
   6   3  13       93.61       90.54      4.09 o 
   7   3  13        7.34        7.57      3.42 o 
 -11   4  13       63.29       54.89      4.28 o 
 -10   4  13       71.12       74.76      5.12 o 
  -9   4  13       10.39       20.70      4.29 o 
  -8   4  13      184.69      177.22      6.53 o 
  -7   4  13      123.21      139.79      6.53 o 
  -6   4  13       92.38       76.94      4.63 o 
  -5   4  13       20.38       25.27      4.03 o 
  -4   4  13      651.53      639.40     13.24 o 
  -3   4  13       54.03       72.24      4.41 o 
  -2   4  13       37.77       41.37      3.92 o 
  -1   4  13      119.29      135.84      5.58 o 
   0   4  13      484.93      448.16     11.39 o 
   1   4  13        0.45        1.96      3.73 o 
   2   4  13        9.10       13.10      3.75 o 
   3   4  13      131.63      150.45      5.74 o 
   4   4  13       85.49       75.34      4.46 o 
   5   4  13       22.07       35.08      3.86 o 
  -7   5  13       37.86       45.91      7.42 o 
  -6   5  13       11.49       13.46      4.39 o 
  -5   5  13      289.22      319.80      8.80 o 
  -4   5  13       85.80       86.06      5.67 o 
  -3   5  13      217.95      267.44      7.71 o 
  -2   5  13        5.59        7.70      4.22 o 
  -1   5  13      129.64      141.51      6.01 o 
   0   5  13        4.17        5.93      4.33 o 
   1   5  13      248.14      285.15      8.21 o 
 -14   0  14      110.75      120.73      7.13 o 
 -12   0  14       76.75       77.96      5.81 o 
 -10   0  14      477.50      478.42     11.51 o 
  -8   0  14       24.33       40.99      7.34 o 
  -6   0  14      990.73      926.39     17.54 o 
  -4   0  14      472.66      460.14     12.58 o 
  -2   0  14      720.73      713.89     22.76 o 
   0   0  14      843.52      801.84     23.66 o 
   2   0  14      198.97      210.70      9.04 o 
   4   0  14      277.61      271.98     10.95 o 
   6   0  14       31.48       34.76      6.91 o 
   8   0  14       26.18       22.51      6.57 o 
 -14   1  14       10.62       18.36      4.27 o 
 -13   1  14       57.77       64.78      3.57 o 
 -12   1  14      114.57      125.74      5.38 o 
 -11   1  14      206.31      211.85      6.24 o 
 -10   1  14        1.29        3.97      3.25 o 
  -9   1  14      343.81      329.81      7.51 o 
  -8   1  14      487.38      486.93      9.62 o 
  -7   1  14      561.88      558.77     10.56 o 
  -6   1  14       77.89       99.05      3.20 o 
  -5   1  14      812.41      818.00     14.40 o 
  -4   1  14      612.68      605.66     15.81 o 
  -3   1  14      259.12      218.91      4.96 o 
  -2   1  14      319.40      320.84      6.25 o 
  -1   1  14      569.74      564.21     10.10 o 
   0   1  14      127.33      129.51      5.25 o 
   1   1  14        0.33       -0.24      3.24 o 
   2   1  14      261.48      253.12      7.14 o 
   3   1  14       98.90       97.72      4.54 o 
   4   1  14        7.71        2.58      3.44 o 
   5   1  14       31.66       31.39      4.08 o 
   6   1  14      106.33      122.95      5.61 o 
   7   1  14        4.65        4.35      4.30 o 
   8   1  14       30.09       30.91      6.25 o 
 -14   2  14       53.46       69.03      5.43 o 
 -13   2  14      185.50      186.87      6.85 o 
 -12   2  14        0.93        6.34      4.51 o 
 -11   2  14        4.36        7.18      3.69 o 
 -10   2  14      289.56      292.07      7.18 o 
  -9   2  14      324.98      324.61      7.75 o 
  -8   2  14       15.99       28.12      3.77 o 
  -7   2  14      364.04      408.93      8.63 o 
  -6   2  14      509.56      479.16     10.35 o 
  -5   2  14      104.81      124.85      5.20 o 
  -4   2  14        6.02        8.38      3.35 o 
  -3   2  14     1334.04     1399.84     25.81 o 
  -2   2  14      405.03      402.32      8.04 o 
  -1   2  14       35.71       43.81      3.73 o 
   0   2  14        3.32        5.95      2.50 o 
   1   2  14     1043.04      960.32     17.13 o 
   2   2  14      184.59      194.98      6.71 o 
   3   2  14      128.36      120.61      4.18 o 
   4   2  14        0.85        1.71      3.02 o 
   5   2  14      242.29      226.18      6.52 o 
   6   2  14       37.15       39.12      4.61 o 
   7   2  14       41.24       48.86      4.78 o 
 -12   3  14      120.49      115.79      4.93 o 
 -11   3  14      219.49      196.80      6.48 o 
 -10   3  14       47.76       41.44      4.03 o 
  -9   3  14      176.62      161.02      6.19 o 
  -8   3  14      344.52      306.76      9.94 o 
  -7   3  14      362.90      328.35      8.26 o 
  -6   3  14       27.79       35.36      4.07 o 
  -5   3  14      584.46      564.38     11.98 o 
  -4   3  14      353.88      323.73      8.17 o 
  -3   3  14      153.40      142.91      5.66 o 
  -2   3  14       57.24       85.40      4.72 o 
  -1   3  14      652.54      614.85     12.54 o 
   0   3  14       73.77       81.46      4.13 o 
   1   3  14        0.15        0.47      2.92 o 
   2   3  14        9.39        3.62      3.04 o 
   3   3  14      247.89      228.90      5.89 o 
   4   3  14        0.58       -2.59      3.11 o 
   5   3  14       26.51       22.94      3.42 o 
   6   3  14       28.84       28.44      3.78 o 
 -10   4  14       10.29       18.05      7.17 o 
  -9   4  14       75.83       74.31      5.09 o 
  -8   4  14        7.77       12.28      4.40 o 
  -7   4  14      191.79      194.78      7.18 o 
  -6   4  14       17.90       19.16      4.28 o 
  -5   4  14      113.82      111.57      5.25 o 
  -4   4  14      146.87      127.60      5.44 o 
  -3   4  14      239.06      235.30      8.02 o 
  -2   4  14        5.24        7.64      3.74 o 
  -1   4  14       81.67       88.00      4.78 o 
   0   4  14      292.65      257.68      8.50 o 
   1   4  14      170.91      170.43      6.20 o 
   2   4  14       18.32       19.48      4.08 o 
   3   4  14       15.98       18.38      4.42 o 
  -3   5  14        0.36        1.72      6.82 o 
 -13   0  15      203.94      232.16      9.73 o 
 -11   0  15      222.91      233.33      9.54 o 
  -9   0  15      876.92      828.43     29.67 o 
  -7   0  15      120.35      129.79      7.18 o 
  -5   0  15     1267.65     1244.31     29.96 o 
  -3   0  15        4.10        6.40      5.72 o 
  -1   0  15      729.08      710.45     21.55 o 
   1   0  15      107.06      122.70      7.58 o 
   3   0  15      118.06      105.94      6.97 o 
   5   0  15       75.10       71.74      6.87 o 
   7   0  15        0.25        3.30      8.43 o 
 -13   1  15       48.31       57.06      4.69 o 
 -12   1  15       31.73       33.62      4.03 o 
 -11   1  15       44.51       47.40      3.97 o 
 -10   1  15       77.01       73.73      4.49 o 
  -9   1  15        3.81        4.44      3.49 o 
  -8   1  15      121.39      118.67      4.51 o 
  -7   1  15      374.48      355.47      8.44 o 
  -6   1  15      125.27      155.46      6.43 o 
  -5   1  15      108.07       93.78      4.73 o 
  -4   1  15      195.67       93.56      8.24 o 
  -3   1  15      596.18      613.90     10.33 o 
  -2   1  15       62.32       79.82      4.87 o 
  -1   1  15      380.09      393.37      9.64 o 
   0   1  15      188.25      216.54      6.75 o 
   1   1  15      298.45      277.35      7.98 o 
   3   1  15      304.91      322.87      8.65 o 
   4   1  15       95.76      115.51      5.23 o 
   5   1  15       53.01       48.12      4.46 o 
   6   1  15       38.47       43.36      4.62 o 
 -12   2  15      177.31      178.63      7.89 o 
 -11   2  15       72.52       78.52      4.43 o 
 -10   2  15      233.44      219.64      6.55 o 
  -9   2  15      112.11      115.79      4.85 o 
  -8   2  15      318.15      365.12      9.01 o 
  -7   2  15      172.07      172.13      6.31 o 
  -6   2  15      497.26      481.00     10.58 o 
  -5   2  15      206.68      213.82      6.59 o 
  -4   2  15      255.10      303.06      7.68 o 
  -3   2  15       94.00       84.79      4.20 o 
  -2   2  15      566.26      532.12     10.36 o 
  -1   2  15       83.55       91.17      4.64 o 
   0   2  15       59.16       79.93      3.96 o 
   1   2  15       13.94       12.41      3.03 o 
   2   2  15      339.89      365.75      8.36 o 
   3   2  15        2.58       -0.78      3.93 o 
   4   2  15       13.98        9.31      4.18 o 
   5   2  15        0.70       -4.17      4.17 o 
 -11   3  15       92.79       92.77      5.21 o 
 -10   3  15      158.92      150.27      6.25 o 
  -9   3  15        4.00       -1.56      4.73 o 
  -8   3  15      130.34      141.50      5.76 o 
  -7   3  15       87.89       74.78      4.93 o 
  -6   3  15      133.20      127.15      5.44 o 
  -5   3  15        0.49       -2.52      3.92 o 
  -4   3  15      418.14      445.67     10.07 o 
  -3   3  15       17.80       23.66      4.53 o 
  -2   3  15       29.63       32.39      3.95 o 
  -1   3  15        0.54        0.46      3.61 o 
   0   3  15      479.06      502.47     12.26 o 
   1   3  15        0.09       -2.98      3.98 o 
   2   3  15        0.65        0.57      3.64 o 
   3   3  15        1.45       -2.23      3.26 o 
   4   3  15      219.29      217.24      6.05 o 
  -8   4  15      208.20      221.50     11.50 o 
  -7   4  15       48.74       52.68      5.15 o 
  -6   4  15      113.00      125.97      5.86 o 
  -5   4  15      221.15      215.77      7.50 o 
  -4   4  15      188.54      200.51      7.24 o 
  -3   4  15      157.70      151.87      6.31 o 
  -2   4  15      144.96      145.27      6.09 o 
  -1   4  15      102.01      104.12      5.26 o 
   0   4  15       62.43       64.73      4.56 o 
   1   4  15      135.10      148.84      6.16 o 
 -12   0  16      223.67      258.56     12.80 o 
 -10   0  16      687.23      650.86     32.52 o 
  -8   0  16      544.17      542.83     15.12 o 
  -6   0  16      539.66      514.52     17.15 o 
  -4   0  16      555.33      562.87     18.19 o 
  -2   0  16        1.61        3.47      5.28 o 
   0   0  16      193.33      175.13      9.04 o 
   2   0  16      233.68      238.26     10.85 o 
   4   0  16       19.40       24.92      6.37 o 
 -12   1  16       16.43       20.12      4.52 o 
 -11   1  16       17.11       20.97      3.86 o 
 -10   1  16       92.15      105.81      4.74 o 
  -9   1  16       57.84       70.49      4.14 o 
  -8   1  16       11.31       21.16      3.53 o 
  -7   1  16      233.60      256.35      9.80 o 
  -6   1  16      776.27      766.45     19.86 o 
  -5   1  16       74.28       67.71      8.59 o 
  -4   1  16       62.73       71.39      4.42 o 
  -3   1  16      406.56      424.28     10.41 o 
  -2   1  16     1215.42     1182.63     24.18 o 
  -1   1  16       16.28       17.99      3.92 o 
   0   1  16      111.68      122.79      5.47 o 
   1   1  16      153.72      142.11      6.28 o 
   2   1  16      507.34      477.60     11.40 o 
   3   1  16        0.05        0.17      4.05 o 
   4   1  16       80.96       81.16      5.02 o 
   5   1  16       15.00        9.38      5.05 o 
 -11   2  16      502.06      508.87     10.67 o 
 -10   2  16      102.02      104.84      5.49 o 
  -9   2  16      109.71      117.16      6.29 o 
  -8   2  16       18.43       28.01      4.43 o 
  -7   2  16      688.40      669.61     13.98 o 
  -6   2  16      207.68      208.32      6.86 o 
  -5   2  16      299.87      308.95      8.09 o 
  -4   2  16        4.98        4.10      3.76 o 
  -3   2  16      194.59      180.78      7.15 o 
  -2   2  16      135.92      166.69      8.00 o 
  -1   2  16      330.92      350.25     11.84 o 
   0   2  16        1.37       -0.58      3.44 o 
   1   2  16        0.22        0.23      4.00 o 
   2   2  16        8.43        8.45      4.24 o 
   3   2  16      145.33      153.18      6.58 o 
   4   2  16        2.27       -0.05      4.93 o 
  -9   3  16       96.57       94.03      6.04 o 
  -8   3  16       18.14       35.20      4.96 o 
  -7   3  16      259.04      281.45      8.30 o 
  -6   3  16       17.53       29.87      4.40 o 
  -5   3  16       81.59       92.27      5.05 o 
  -4   3  16        2.74        1.20      4.12 o 
  -3   3  16      688.43      705.78     14.55 o 
  -2   3  16        5.11        8.79      4.06 o 
  -1   3  16       24.71       41.22      4.33 o 
   0   3  16       31.55       32.08      4.73 o 
   1   3  16      461.83      469.74     11.65 o 
   2   3  16       78.19       96.79      6.17 o 
 -11   0  17       81.90       70.90     12.18 o 
  -9   0  17      195.26      221.84     17.58 o 
  -7   0  17      195.42      187.67     10.48 o 
  -5   0  17        4.88        0.06      5.80 o 
  -3   0  17      259.16      276.95     11.67 o 
  -1   0  17      105.80      110.73      7.51 o 
   1   0  17      228.07      248.82     11.18 o 
   3   0  17      157.58      189.69     10.40 o 
 -11   1  17       66.90       72.96      5.17 o 
 -10   1  17       40.01       57.95      4.93 o 
  -9   1  17      509.47      513.06     13.00 o 
  -8   1  17      112.94      120.47      7.16 o 
  -7   1  17       64.27       55.01      6.10 o 
  -6   1  17      125.06      124.19      6.98 o 
  -5   1  17      896.71      887.70     27.14 o 
  -4   1  17      115.76      136.64      5.87 o 
  -3   1  17       35.25       35.68      4.43 o 
  -2   1  17      173.04      187.79      7.14 o 
  -1   1  17      544.06      563.51     13.09 o 
   0   1  17       35.57       41.18      4.48 o 
   1   1  17        5.36        5.73      4.24 o 
   2   1  17       55.91       55.25      4.94 o 
   3   1  17      101.52      107.43      6.32 o 
  -9   2  17       49.41       58.00      5.12 o 
  -8   2  17       23.69       19.66      4.68 o 
  -7   2  17        1.39        3.02      4.39 o 
  -6   2  17      263.35      246.22      7.84 o 
  -5   2  17        1.55        4.03      4.14 o 
  -4   2  17      136.31      128.93      5.54 o 
  -3   2  17        6.64       -0.15      5.23 o 
  -2   2  17       80.72       82.65      7.68 o 
  -1   2  17       23.45       23.18      7.74 o 
   0   2  17      220.03      221.32      8.13 o 
   1   2  17        5.27       -1.90      4.93 o 
  -6   3  17      164.13      181.23      8.03 o 
  -5   3  17        6.72        5.68      5.06 o 
  -4   3  17      236.91      263.25     10.23 o 
  -3   3  17       42.98       36.10      5.09 o 
  -2   3  17      264.88      307.61     10.57 o 
  -6   0  18      251.42      243.94     11.96 o 
  -4   0  18       17.81       19.22      8.43 o 
  -2   0  18      260.49      241.94     11.43 o 
   0   0  18      126.00      131.57     11.08 o 
  -8   1  18      294.74      300.03     11.48 o 
  -7   1  18      315.81      355.64     14.81 o 
  -6   1  18      289.53      279.92     14.01 o 
  -5   1  18      185.13      215.37     11.57 o 
  -4   1  18      316.66      316.95     10.79 o 
  -3   1  18      271.89      267.74      8.49 o 
  -2   1  18       44.56       31.63      5.05 o 
  -1   1  18      214.26      252.65     12.10 o 
   0   1  18       95.35      100.61      6.36 o 
  -5   2  18      213.00      205.62     16.03 o 
  -4   2  18       19.53       16.12      9.80 o 
  -3   2  18      219.44      244.00     16.12 o 
                                                 
